# Supplementary material for: Receptor–ligand pair typing and prognostic risk model for papillary thyroid carcinoma based on single-cell sequencing
Source: Front Immunol. 2022 Jul 22;13:902550. doi: 10.3389/fimmu.2022.902550 (PMC9354623; doi:10.3389/fimmu.2022.902550)
Supplement: Supplementary file 1 [file DataSheet_1.zip › supplementary table 1.xlsx]

## Sheet: Sheet1
cell_ID	cluster_ID	Sample
AAACCTGAGGACATTA-1_1	9	PTC1
AAACCTGTCACCCTCA-1_1	11	PTC1
AAACCTGTCACGAAGG-1_1	1	PTC1
AAACCTGTCACGCATA-1_1	3	PTC1
AAACCTGTCATCGCTC-1_1	2	PTC1
AAACCTGTCTCGCTTG-1_1	5	PTC1
AAACCTGTCTGTCAAG-1_1	1	PTC1
AAACGGGAGCGTGTCC-1_1	5	PTC1
AAACGGGAGGTAAACT-1_1	3	PTC1
AAACGGGAGTCCATAC-1_1	4	PTC1
AAACGGGCAATGGACG-1_1	1	PTC1
AAACGGGCAGACAAGC-1_1	5	PTC1
AAACGGGCATCGGTTA-1_1	1	PTC1
AAACGGGGTAGGAGTC-1_1	5	PTC1
AAACGGGGTCTGCCAG-1_1	2	PTC1
AAACGGGGTTCTGTTT-1_1	3	PTC1
AAACGGGTCATGCATG-1_1	1	PTC1
AAACGGGTCATTTGGG-1_1	5	PTC1
AAACGGGTCGACCAGC-1_1	4	PTC1
AAACGGGTCTTCGAGA-1_1	11	PTC1
AAAGATGAGAAGGACA-1_1	4	PTC1
AAAGATGAGACTAGGC-1_1	14	PTC1
AAAGATGAGCTGAAAT-1_1	3	PTC1
AAAGATGAGGAATGGA-1_1	12	PTC1
AAAGATGAGGTGCAAC-1_1	2	PTC1
AAAGATGCAATCAGAA-1_1	2	PTC1
AAAGATGCAATGCCAT-1_1	3	PTC1
AAAGATGCAGCAGTTT-1_1	2	PTC1
AAAGATGCAGGATCGA-1_1	2	PTC1
AAAGATGCAGGGTATG-1_1	2	PTC1
AAAGATGCAGTCAGCC-1_1	2	PTC1
AAAGATGCATGCAATC-1_1	1	PTC1
AAAGATGGTACTTCTT-1_1	2	PTC1
AAAGATGGTCAAACTC-1_1	1	PTC1
AAAGATGGTGAAAGAG-1_1	4	PTC1
AAAGATGGTTATGTGC-1_1	1	PTC1
AAAGATGTCACTTCAT-1_1	5	PTC1
AAAGATGTCAGCTTAG-1_1	5	PTC1
AAAGATGTCCAAACAC-1_1	9	PTC1
AAAGATGTCTTCAACT-1_1	5	PTC1
AAAGCAAAGCGTTGCC-1_1	1	PTC1
AAAGCAAAGCTGGAAC-1_1	2	PTC1
AAAGCAACAAGAAGAG-1_1	3	PTC1
AAAGCAACAAGCGAGT-1_1	2	PTC1
AAAGCAACACTGAAGG-1_1	2	PTC1
AAAGCAACACTTCGAA-1_1	3	PTC1
AAAGCAACATGGGAAC-1_1	5	PTC1
AAAGCAAGTACAGTGG-1_1	1	PTC1
AAAGCAAGTACATGTC-1_1	12	PTC1
AAAGCAAGTCAAGCGA-1_1	1	PTC1
AAAGCAAGTCGAATCT-1_1	6	PTC1
AAAGCAAGTTACCAGT-1_1	4	PTC1
AAAGCAAGTTGGACCC-1_1	5	PTC1
AAAGCAATCATACGGT-1_1	9	PTC1
AAAGCAATCATGTCCC-1_1	5	PTC1
AAAGCAATCGGCGCTA-1_1	5	PTC1
AAAGCAATCGTGGACC-1_1	11	PTC1
AAAGCAATCTACCAGA-1_1	5	PTC1
AAAGCAATCTCAAACG-1_1	5	PTC1
AAAGTAGAGAAACCAT-1_1	3	PTC1
AAAGTAGAGACTAAGT-1_1	1	PTC1
AAAGTAGAGGGATACC-1_1	6	PTC1
AAAGTAGCAAGGACTG-1_1	4	PTC1
AAAGTAGCATCTGGTA-1_1	4	PTC1
AAAGTAGGTCACAAGG-1_1	5	PTC1
AAAGTAGGTCGATTGT-1_1	1	PTC1
AAAGTAGGTGCAACTT-1_1	2	PTC1
AAAGTAGGTGTGTGCC-1_1	9	PTC1
AAAGTAGTCAGAGACG-1_1	5	PTC1
AAAGTAGTCCCTCTTT-1_1	13	PTC1
AAAGTAGTCCGTAGTA-1_1	5	PTC1
AAAGTAGTCGGAAATA-1_1	2	PTC1
AAAGTAGTCGGAATCT-1_1	3	PTC1
AAATGCCAGATATGCA-1_1	1	PTC1
AAATGCCCAAAGCGGT-1_1	3	PTC1
AAATGCCCACCCAGTG-1_1	9	PTC1
AAATGCCCACCGAATT-1_1	2	PTC1
AAATGCCGTGAGCGAT-1_1	2	PTC1
AAATGCCGTTATCACG-1_1	5	PTC1
AAATGCCTCACTGGGC-1_1	2	PTC1
AAATGCCTCATTCACT-1_1	2	PTC1
AAATGCCTCGGCTACG-1_1	2	PTC1
AAATGCCTCTTTAGTC-1_1	4	PTC1
AACACGTAGACTAAGT-1_1	5	PTC1
AACACGTAGATGTGTA-1_1	2	PTC1
AACACGTAGGGCTTGA-1_1	1	PTC1
AACACGTAGGGTCGAT-1_1	1	PTC1
AACACGTCACCCAGTG-1_1	4	PTC1
AACACGTGTAGCAAAT-1_1	2	PTC1
AACACGTGTCTTCAAG-1_1	3	PTC1
AACACGTGTGCATCTA-1_1	9	PTC1
AACACGTTCACTTCAT-1_1	4	PTC1
AACACGTTCCTCTAGC-1_1	5	PTC1
AACACGTTCTCGTTTA-1_1	3	PTC1
AACCATGAGAGTAATC-1_1	2	PTC1
AACCATGAGATGTCGG-1_1	3	PTC1
AACCATGAGCCACGTC-1_1	5	PTC1
AACCATGAGGGCACTA-1_1	5	PTC1
AACCATGCAGCTGCAC-1_1	2	PTC1
AACCATGGTAGGGACT-1_1	1	PTC1
AACCATGGTGTGACCC-1_1	5	PTC1
AACCATGTCATTATCC-1_1	5	PTC1
AACCATGTCTATCGCC-1_1	5	PTC1
AACCATGTCTGCTGCT-1_1	9	PTC1
AACCGCGAGAGGGCTT-1_1	2	PTC1
AACCGCGAGCGTGAAC-1_1	2	PTC1
AACCGCGAGCGTTCCG-1_1	5	PTC1
AACCGCGAGGAACTGC-1_1	1	PTC1
AACCGCGAGGCTCATT-1_1	3	PTC1
AACCGCGCAACTGCTA-1_1	6	PTC1
AACCGCGCAAGCTGTT-1_1	2	PTC1
AACCGCGCAGGACCCT-1_1	5	PTC1
AACCGCGCATGCATGT-1_1	6	PTC1
AACCGCGCATTGTGCA-1_1	11	PTC1
AACCGCGGTATCACCA-1_1	2	PTC1
AACCGCGGTGCTCTTC-1_1	1	PTC1
AACCGCGTCTCGATGA-1_1	2	PTC1
AACCGCGTCTGTCTCG-1_1	5	PTC1
AACGTTGAGATGTGTA-1_1	6	PTC1
AACGTTGAGCCACCTG-1_1	2	PTC1
AACGTTGAGCCAGTAG-1_1	5	PTC1
AACGTTGAGGTGTGGT-1_1	1	PTC1
AACGTTGAGTGGAGTC-1_1	2	PTC1
AACGTTGCAAGACACG-1_1	3	PTC1
AACGTTGGTATTCTCT-1_1	2	PTC1
AACGTTGGTCCGTCAG-1_1	3	PTC1
AACGTTGGTGGTCTCG-1_1	2	PTC1
AACGTTGGTTTGACTG-1_1	3	PTC1
AACGTTGGTTTGTTGG-1_1	5	PTC1
AACGTTGTCATCTGTT-1_1	1	PTC1
AACTCAGAGCAAATCA-1_1	5	PTC1
AACTCAGCAATGGACG-1_1	1	PTC1
AACTCAGCAGGTGCCT-1_1	3	PTC1
AACTCAGCATCACGTA-1_1	1	PTC1
AACTCAGGTCGCCATG-1_1	5	PTC1
AACTCAGGTCTAGAGG-1_1	3	PTC1
AACTCAGTCTGAAAGA-1_1	6	PTC1
AACTCCCAGAAGAAGC-1_1	11	PTC1
AACTCCCAGAGTACCG-1_1	3	PTC1
AACTCCCAGTGTCCAT-1_1	2	PTC1
AACTCCCGTACCGCTG-1_1	9	PTC1
AACTCCCGTCCATGAT-1_1	2	PTC1
AACTCCCGTCTCAACA-1_1	4	PTC1
AACTCCCGTGAGTGAC-1_1	5	PTC1
AACTCCCTCAACGAAA-1_1	5	PTC1
AACTCCCTCGCGCCAA-1_1	2	PTC1
AACTCTTAGGAGTCTG-1_1	1	PTC1
AACTCTTAGTAGGCCA-1_1	5	PTC1
AACTCTTCATTGAGCT-1_1	6	PTC1
AACTCTTCATTTCAGG-1_1	3	PTC1
AACTCTTGTACTCAAC-1_1	5	PTC1
AACTCTTGTCGAATCT-1_1	4	PTC1
AACTCTTGTGCATCTA-1_1	11	PTC1
AACTCTTGTGTGGCTC-1_1	3	PTC1
AACTCTTGTTCCTCCA-1_1	1	PTC1
AACTCTTTCAACACGT-1_1	1	PTC1
AACTCTTTCCCAAGAT-1_1	5	PTC1
AACTCTTTCGCGGATC-1_1	1	PTC1
AACTCTTTCTTGTTTG-1_1	11	PTC1
AACTGGTCACCCTATC-1_1	2	PTC1
AACTGGTCAGACGTAG-1_1	3	PTC1
AACTGGTCAGATCTGT-1_1	4	PTC1
AACTGGTCAGGATCGA-1_1	2	PTC1
AACTGGTCATCGACGC-1_1	14	PTC1
AACTGGTCATCGATGT-1_1	2	PTC1
AACTGGTTCCCATTAT-1_1	5	PTC1
AACTGGTTCCGCAAGC-1_1	5	PTC1
AACTGGTTCCGCTGTT-1_1	1	PTC1
AACTTTCAGAGCAATT-1_1	2	PTC1
AACTTTCAGCGTTGCC-1_1	1	PTC1
AACTTTCAGGTGTTAA-1_1	5	PTC1
AACTTTCCAACTGCTA-1_1	5	PTC1
AACTTTCCAGTAAGAT-1_1	4	PTC1
AACTTTCGTAGTAGTA-1_1	6	PTC1
AACTTTCGTGGCGAAT-1_1	5	PTC1
AACTTTCTCAGTACGT-1_1	1	PTC1
AACTTTCTCCTCCTAG-1_1	12	PTC1
AACTTTCTCTCAACTT-1_1	14	PTC1
AACTTTCTCTTTACGT-1_1	9	PTC1
AACTTTCTCTTTAGTC-1_1	4	PTC1
AAGACCTAGGCTCATT-1_1	5	PTC1
AAGACCTCAATGAATG-1_1	2	PTC1
AAGACCTCACGTTGGC-1_1	1	PTC1
AAGACCTGTAATTGGA-1_1	3	PTC1
AAGACCTGTCCTGCTT-1_1	2	PTC1
AAGACCTGTTGTACAC-1_1	3	PTC1
AAGACCTTCAGTTTGG-1_1	5	PTC1
AAGACCTTCCCTGACT-1_1	1	PTC1
AAGACCTTCCTGCAGG-1_1	2	PTC1
AAGACCTTCGAATCCA-1_1	1	PTC1
AAGACCTTCGCCAGCA-1_1	3	PTC1
AAGACCTTCTTGCCGT-1_1	14	PTC1
AAGCCGCAGGACACCA-1_1	3	PTC1
AAGCCGCAGGCCCTCA-1_1	4	PTC1
AAGCCGCAGTTATCGC-1_1	5	PTC1
AAGCCGCCACAGGAGT-1_1	6	PTC1
AAGCCGCCAGATGGGT-1_1	1	PTC1
AAGCCGCCATGCAACT-1_1	1	PTC1
AAGCCGCCATGCAATC-1_1	9	PTC1
AAGCCGCGTATGAATG-1_1	2	PTC1
AAGCCGCGTCCCTACT-1_1	5	PTC1
AAGCCGCGTTAAGTAG-1_1	5	PTC1
AAGCCGCGTTAGTGGG-1_1	3	PTC1
AAGCCGCTCGTTTGCC-1_1	3	PTC1
AAGGAGCAGCCACGCT-1_1	2	PTC1
AAGGAGCAGCTCCTCT-1_1	3	PTC1
AAGGAGCAGTCAAGCG-1_1	5	PTC1
AAGGAGCAGTCGATAA-1_1	2	PTC1
AAGGAGCCAAGCTGTT-1_1	9	PTC1
AAGGAGCCAATTCCTT-1_1	9	PTC1
AAGGAGCCAGCATACT-1_1	9	PTC1
AAGGAGCCAGGTGCCT-1_1	1	PTC1
AAGGAGCGTAACGACG-1_1	3	PTC1
AAGGAGCGTAAGTAGT-1_1	2	PTC1
AAGGAGCGTACTTAGC-1_1	5	PTC1
AAGGAGCGTCCCGACA-1_1	2	PTC1
AAGGAGCGTCGTCTTC-1_1	2	PTC1
AAGGAGCGTTTCCACC-1_1	5	PTC1
AAGGAGCTCAACACAC-1_1	3	PTC1
AAGGAGCTCACCCGAG-1_1	3	PTC1
AAGGAGCTCCTCAATT-1_1	5	PTC1
AAGGAGCTCCTTGCCA-1_1	1	PTC1
AAGGCAGAGAATTGTG-1_1	2	PTC1
AAGGCAGAGGCCCGTT-1_1	3	PTC1
AAGGCAGAGGTAAACT-1_1	5	PTC1
AAGGCAGCAGACTCGC-1_1	1	PTC1
AAGGCAGCAGGGAGAG-1_1	9	PTC1
AAGGCAGCATGAGCGA-1_1	5	PTC1
AAGGCAGGTGATGATA-1_1	5	PTC1
AAGGCAGTCCGTCAAA-1_1	4	PTC1
AAGGCAGTCGCGTTTC-1_1	2	PTC1
AAGGCAGTCTATCGCC-1_1	1	PTC1
AAGGTTCAGTAGATGT-1_1	2	PTC1
AAGGTTCAGTAGCGGT-1_1	12	PTC1
AAGGTTCCACGTAAGG-1_1	1	PTC1
AAGGTTCGTAAAGGAG-1_1	3	PTC1
AAGGTTCTCCCAACGG-1_1	9	PTC1
AAGTCTGAGAAACCGC-1_1	5	PTC1
AAGTCTGAGTCCGGTC-1_1	5	PTC1
AAGTCTGAGTGCGTGA-1_1	2	PTC1
AAGTCTGCAAGGTGTG-1_1	5	PTC1
AAGTCTGCACAAGACG-1_1	3	PTC1
AAGTCTGCATAACCTG-1_1	3	PTC1
AAGTCTGGTGTGCCTG-1_1	1	PTC1
AAGTCTGGTTGGTGGA-1_1	12	PTC1
AAGTCTGTCAAGAAGT-1_1	3	PTC1
AAGTCTGTCAAGCCTA-1_1	5	PTC1
AAGTCTGTCAGCATGT-1_1	3	PTC1
AAGTCTGTCCAGAAGG-1_1	9	PTC1
AAGTCTGTCGCCTGAG-1_1	5	PTC1
AAGTCTGTCGCTGATA-1_1	2	PTC1
AATCCAGAGAGCCCAA-1_1	2	PTC1
AATCCAGAGCAATATG-1_1	1	PTC1
AATCCAGAGCGATATA-1_1	2	PTC1
AATCCAGAGCGGCTTC-1_1	2	PTC1
AATCCAGAGCTACCGC-1_1	3	PTC1
AATCCAGAGGTGTTAA-1_1	5	PTC1
AATCCAGCAACGATGG-1_1	5	PTC1
AATCCAGCAAGGCTCC-1_1	12	PTC1
AATCCAGCACAAGTAA-1_1	4	PTC1
AATCCAGGTAATTGGA-1_1	4	PTC1
AATCCAGGTATGCTTG-1_1	1	PTC1
AATCCAGGTTAGGGTG-1_1	5	PTC1
AATCCAGTCCTCGCAT-1_1	5	PTC1
AATCCAGTCGTAGGAG-1_1	3	PTC1
AATCGGTAGACGCACA-1_1	11	PTC1
AATCGGTAGAGTAATC-1_1	6	PTC1
AATCGGTCAAGCGCTC-1_1	2	PTC1
AATCGGTCACTTACGA-1_1	5	PTC1
AATCGGTCAGACAGGT-1_1	3	PTC1
AATCGGTCATAGACTC-1_1	1	PTC1
AATCGGTCATCCCACT-1_1	4	PTC1
AATCGGTCATGTAGTC-1_1	2	PTC1
AATCGGTGTAAATGTG-1_1	11	PTC1
AATCGGTGTCGACTAT-1_1	1	PTC1
AATCGGTGTTTGACTG-1_1	3	PTC1
AATCGGTTCGAGGTAG-1_1	1	PTC1
AATCGGTTCTACTATC-1_1	3	PTC1
ACACCAAAGAGGGATA-1_1	3	PTC1
ACACCAAAGCAAATCA-1_1	5	PTC1
ACACCAAAGGCAATTA-1_1	1	PTC1
ACACCAAGTGGACGAT-1_1	14	PTC1
ACACCAATCATGCTCC-1_1	1	PTC1
ACACCAATCGCCTGTT-1_1	3	PTC1
ACACCAATCTGACCTC-1_1	9	PTC1
ACACCCTAGACATAAC-1_1	2	PTC1
ACACCCTAGATATGGT-1_1	3	PTC1
ACACCCTAGCAACGGT-1_1	4	PTC1
ACACCCTAGCTACCGC-1_1	4	PTC1
ACACCCTAGGAGTACC-1_1	3	PTC1
ACACCCTAGGCATGGT-1_1	11	PTC1
ACACCCTCAAACCTAC-1_1	5	PTC1
ACACCCTCACCTCGGA-1_1	11	PTC1
ACACCCTCATATGGTC-1_1	5	PTC1
ACACCCTCATGATCCA-1_1	3	PTC1
ACACCCTGTAGGAGTC-1_1	4	PTC1
ACACCCTTCCTACAGA-1_1	3	PTC1
ACACCCTTCTCGATGA-1_1	2	PTC1
ACACCGGAGATGTGTA-1_1	3	PTC1
ACACCGGAGCCCGAAA-1_1	3	PTC1
ACACCGGAGTCCCACG-1_1	5	PTC1
ACACCGGAGTCTTGCA-1_1	3	PTC1
ACACCGGAGTGTTTGC-1_1	5	PTC1
ACACCGGCAATCTACG-1_1	5	PTC1
ACACCGGCAATGGTCT-1_1	2	PTC1
ACACCGGCACGTCTCT-1_1	4	PTC1
ACACCGGGTAAGGGAA-1_1	2	PTC1
ACACCGGGTAGCGTAG-1_1	5	PTC1
ACACCGGGTGCAACTT-1_1	2	PTC1
ACACCGGGTGTAATGA-1_1	12	PTC1
ACACCGGGTTATGTGC-1_1	5	PTC1
ACACCGGTCAAACCAC-1_1	5	PTC1
ACACCGGTCACCGGGT-1_1	3	PTC1
ACACCGGTCCGCAAGC-1_1	5	PTC1
ACACCGGTCGGCATCG-1_1	2	PTC1
ACACCGGTCGGCCGAT-1_1	11	PTC1
ACACCGGTCTAAGCCA-1_1	4	PTC1
ACACTGAAGACTCGGA-1_1	2	PTC1
ACACTGAAGGGTCGAT-1_1	2	PTC1
ACACTGACAGTCGATT-1_1	4	PTC1
ACACTGACAGTTCATG-1_1	3	PTC1
ACACTGACATCACGTA-1_1	2	PTC1
ACACTGAGTCGCTTTC-1_1	6	PTC1
ACACTGAGTCTCCCTA-1_1	5	PTC1
ACACTGAGTTCCACTC-1_1	1	PTC1
ACACTGATCAAGGCTT-1_1	3	PTC1
ACACTGATCCGTCAAA-1_1	3	PTC1
ACACTGATCCGTTGTC-1_1	2	PTC1
ACACTGATCGTCGTTC-1_1	12	PTC1
ACACTGATCTACCTGC-1_1	5	PTC1
ACACTGATCTGATACG-1_1	4	PTC1
ACACTGATCTTGTACT-1_1	2	PTC1
ACAGCCGAGAAACGCC-1_1	5	PTC1
ACAGCCGAGACACTAA-1_1	2	PTC1
ACAGCCGAGCGATATA-1_1	11	PTC1
ACAGCCGCAAATACAG-1_1	1	PTC1
ACAGCCGCACGTTGGC-1_1	5	PTC1
ACAGCCGCATCACAAC-1_1	4	PTC1
ACAGCCGCATCCGGGT-1_1	5	PTC1
ACAGCCGCATGCAATC-1_1	4	PTC1
ACAGCCGGTACCGTAT-1_1	11	PTC1
ACAGCCGGTACTCGCG-1_1	2	PTC1
ACAGCCGGTGGACGAT-1_1	4	PTC1
ACAGCCGGTTAGATGA-1_1	2	PTC1
ACAGCCGTCAGCTTAG-1_1	6	PTC1
ACAGCCGTCATCATTC-1_1	3	PTC1
ACAGCCGTCCAGGGCT-1_1	5	PTC1
ACAGCCGTCGCCAAAT-1_1	5	PTC1
ACAGCTAAGCGTGTCC-1_1	2	PTC1
ACAGCTAAGGAGTCTG-1_1	1	PTC1
ACAGCTAAGGTTACCT-1_1	3	PTC1
ACAGCTAAGTGTCCCG-1_1	11	PTC1
ACAGCTACAGCTTCGG-1_1	2	PTC1
ACAGCTACATCCGGGT-1_1	3	PTC1
ACAGCTACATGCAATC-1_1	2	PTC1
ACAGCTAGTAGAGGAA-1_1	1	PTC1
ACAGCTAGTATTACCG-1_1	6	PTC1
ACAGCTATCATATCGG-1_1	3	PTC1
ACAGCTATCGAGAGCA-1_1	1	PTC1
ACAGCTATCGGAAATA-1_1	1	PTC1
ACAGCTATCGTTACGA-1_1	1	PTC1
ACATACGAGCCTTGAT-1_1	9	PTC1
ACATACGAGCGATATA-1_1	5	PTC1
ACATACGAGCTTTGGT-1_1	4	PTC1
ACATACGAGGCACATG-1_1	3	PTC1
ACATACGCAAACGTGG-1_1	5	PTC1
ACATACGCAACACGCC-1_1	3	PTC1
ACATACGCAGGCAGTA-1_1	5	PTC1
ACATACGCAGGCTCAC-1_1	2	PTC1
ACATACGCATGAGCGA-1_1	2	PTC1
ACATACGGTCGTTGTA-1_1	5	PTC1
ACATACGGTTAAGTAG-1_1	2	PTC1
ACATACGTCCAAATGC-1_1	1	PTC1
ACATACGTCCTCTAGC-1_1	5	PTC1
ACATACGTCCTGCCAT-1_1	2	PTC1
ACATACGTCGTTTGCC-1_1	3	PTC1
ACATACGTCTGCTGTC-1_1	5	PTC1
ACATCAGAGGCTAGCA-1_1	3	PTC1
ACATCAGAGGTGCAAC-1_1	3	PTC1
ACATCAGCACGGTTTA-1_1	4	PTC1
ACATCAGGTAAACCTC-1_1	1	PTC1
ACATCAGGTCGCGAAA-1_1	12	PTC1
ACATCAGTCTAACGGT-1_1	1	PTC1
ACATCAGTCTTTAGTC-1_1	2	PTC1
ACATGGTAGAGGTAGA-1_1	4	PTC1
ACATGGTAGGAGTACC-1_1	5	PTC1
ACATGGTAGGGTGTTG-1_1	5	PTC1
ACATGGTAGTCCTCCT-1_1	5	PTC1
ACATGGTAGTTGAGAT-1_1	5	PTC1
ACATGGTCACCCATGG-1_1	1	PTC1
ACATGGTCATCCGCGA-1_1	5	PTC1
ACATGGTGTAGAGCTG-1_1	2	PTC1
ACATGGTGTCGACTAT-1_1	3	PTC1
ACATGGTTCACCATAG-1_1	4	PTC1
ACCAGTAAGACTGTAA-1_1	3	PTC1
ACCAGTAAGACTTTCG-1_1	2	PTC1
ACCAGTAAGAGCTTCT-1_1	1	PTC1
ACCAGTAAGATCCTGT-1_1	4	PTC1
ACCAGTAAGCGACGTA-1_1	2	PTC1
ACCAGTAAGGAGCGAG-1_1	5	PTC1
ACCAGTAAGTGTCTCA-1_1	5	PTC1
ACCAGTAAGTGTTAGA-1_1	2	PTC1
ACCAGTACACGCTTTC-1_1	3	PTC1
ACCAGTACACTTCTGC-1_1	4	PTC1
ACCAGTAGTTAAGACA-1_1	12	PTC1
ACCAGTATCCTAGGGC-1_1	9	PTC1
ACCAGTATCGCATGGC-1_1	2	PTC1
ACCAGTATCTGGCGAC-1_1	3	PTC1
ACCCACTAGACTAGGC-1_1	2	PTC1
ACCCACTAGCCCGAAA-1_1	6	PTC1
ACCCACTAGGCAGGTT-1_1	5	PTC1
ACCCACTCAAACCTAC-1_1	5	PTC1
ACCCACTCACAGAGGT-1_1	9	PTC1
ACCCACTCAGTATAAG-1_1	5	PTC1
ACCCACTGTCAAGCGA-1_1	2	PTC1
ACCCACTTCATAAAGG-1_1	3	PTC1
ACCCACTTCATTGCGA-1_1	3	PTC1
ACCCACTTCGCCAAAT-1_1	5	PTC1
ACCCACTTCGTCCGTT-1_1	2	PTC1
ACCCACTTCTTGACGA-1_1	9	PTC1
ACCGTAAAGCTGCGAA-1_1	1	PTC1
ACCGTAAAGTCAAGCG-1_1	5	PTC1
ACCGTAAAGTGCCATT-1_1	4	PTC1
ACCGTAACAGACTCGC-1_1	6	PTC1
ACCGTAACAGGGAGAG-1_1	1	PTC1
ACCGTAATCAGCGACC-1_1	5	PTC1
ACCGTAATCTGATTCT-1_1	4	PTC1
ACCTTTAAGCCACGCT-1_1	2	PTC1
ACCTTTAAGGGCTCTC-1_1	5	PTC1
ACCTTTACACCTCGGA-1_1	6	PTC1
ACCTTTACACGAAATA-1_1	11	PTC1
ACCTTTACAGCTCGAC-1_1	6	PTC1
ACCTTTACATTCTTAC-1_1	5	PTC1
ACCTTTACATTGTGCA-1_1	1	PTC1
ACCTTTAGTAGTGAAT-1_1	4	PTC1
ACCTTTAGTCGATTGT-1_1	3	PTC1
ACCTTTATCATCTGTT-1_1	3	PTC1
ACCTTTATCCACGAAT-1_1	4	PTC1
ACCTTTATCGTTTGCC-1_1	3	PTC1
ACGAGCCAGACCTAGG-1_1	2	PTC1
ACGAGCCAGCAGGCTA-1_1	5	PTC1
ACGAGCCCACGAAATA-1_1	2	PTC1
ACGAGCCCAGCTCGCA-1_1	3	PTC1
ACGAGCCGTTCGAATC-1_1	6	PTC1
ACGAGCCTCCTGCAGG-1_1	3	PTC1
ACGAGCCTCGTCTGCT-1_1	1	PTC1
ACGAGGAAGTTACCCA-1_1	5	PTC1
ACGAGGAAGTTTGCGT-1_1	6	PTC1
ACGAGGACACATGGGA-1_1	2	PTC1
ACGAGGACACGAGGTA-1_1	5	PTC1
ACGAGGACAGCTGTTA-1_1	2	PTC1
ACGAGGACAGGTGGAT-1_1	3	PTC1
ACGAGGAGTAGAGGAA-1_1	2	PTC1
ACGAGGAGTCCAAGTT-1_1	6	PTC1
ACGAGGAGTCCGAAGA-1_1	3	PTC1
ACGAGGAGTCGAGTTT-1_1	5	PTC1
ACGAGGAGTGATGTGG-1_1	5	PTC1
ACGAGGAGTTCACCTC-1_1	11	PTC1
ACGAGGATCACCTCGT-1_1	5	PTC1
ACGAGGATCGGCTTGG-1_1	5	PTC1
ACGATACAGAACTCGG-1_1	4	PTC1
ACGATACAGCCACGTC-1_1	5	PTC1
ACGATACAGGAGTTGC-1_1	3	PTC1
ACGATACAGTGAATTG-1_1	1	PTC1
ACGATACCAAGACACG-1_1	1	PTC1
ACGATACCAAGTAATG-1_1	4	PTC1
ACGATACCAATGTAAG-1_1	0	PTC1
ACGATACCACTTCGAA-1_1	3	PTC1
ACGATACGTATCAGTC-1_1	5	PTC1
ACGATACGTCCGAGTC-1_1	1	PTC1
ACGATACGTGCAGTAG-1_1	12	PTC1
ACGATACGTGGTAACG-1_1	2	PTC1
ACGATACGTGTAATGA-1_1	6	PTC1
ACGATACGTTGTGGCC-1_1	5	PTC1
ACGATGTAGACCGGAT-1_1	2	PTC1
ACGATGTAGAGGGCTT-1_1	5	PTC1
ACGATGTAGCAGACTG-1_1	1	PTC1
ACGATGTAGGTTCCTA-1_1	12	PTC1
ACGATGTAGTATTGGA-1_1	4	PTC1
ACGATGTCACAGGTTT-1_1	12	PTC1
ACGATGTGTGTCAATC-1_1	2	PTC1
ACGATGTTCACTCTTA-1_1	5	PTC1
ACGATGTTCAGTGTTG-1_1	2	PTC1
ACGATGTTCGCGTAGC-1_1	1	PTC1
ACGATGTTCGCTAGCG-1_1	5	PTC1
ACGCAGCAGCTAACTC-1_1	4	PTC1
ACGCAGCAGTCTCAAC-1_1	3	PTC1
ACGCAGCAGTGTGAAT-1_1	4	PTC1
ACGCAGCCAGGTTTCA-1_1	1	PTC1
ACGCAGCGTACCGTAT-1_1	4	PTC1
ACGCAGCGTAGCTAAA-1_1	1	PTC1
ACGCAGCGTTAAGACA-1_1	1	PTC1
ACGCAGCGTTTGACTG-1_1	1	PTC1
ACGCAGCTCAGCTGGC-1_1	6	PTC1
ACGCAGCTCCTGCCAT-1_1	11	PTC1
ACGCAGCTCTGAAAGA-1_1	2	PTC1
ACGCCAGAGCATCATC-1_1	1	PTC1
ACGCCAGAGGGTGTGT-1_1	1	PTC1
ACGCCAGAGTCCGGTC-1_1	5	PTC1
ACGCCAGAGTGCCATT-1_1	4	PTC1
ACGCCAGCAAACCCAT-1_1	1	PTC1
ACGCCAGCAAGGGTCA-1_1	12	PTC1
ACGCCAGGTCTAGCGC-1_1	4	PTC1
ACGCCAGGTGCAACTT-1_1	5	PTC1
ACGCCAGGTTGATTCG-1_1	6	PTC1
ACGCCAGTCATCTGTT-1_1	3	PTC1
ACGCCAGTCCCAACGG-1_1	4	PTC1
ACGCCAGTCGGGAGTA-1_1	5	PTC1
ACGCCGAAGAACTGTA-1_1	9	PTC1
ACGCCGAAGAGGTTAT-1_1	8	PTC1
ACGCCGAAGCAGGCTA-1_1	5	PTC1
ACGCCGAAGCCGGTAA-1_1	2	PTC1
ACGCCGAAGGATATAC-1_1	6	PTC1
ACGCCGAAGTCGATAA-1_1	5	PTC1
ACGCCGACAAAGCGGT-1_1	2	PTC1
ACGCCGACATCCGGGT-1_1	9	PTC1
ACGCCGACATTACCTT-1_1	12	PTC1
ACGCCGAGTCCAGTTA-1_1	2	PTC1
ACGCCGAGTGAGTGAC-1_1	5	PTC1
ACGCCGAGTGGTCTCG-1_1	3	PTC1
ACGCCGAGTGTGGCTC-1_1	4	PTC1
ACGCCGATCAAAGACA-1_1	6	PTC1
ACGCCGATCACCCGAG-1_1	2	PTC1
ACGCCGATCAGTGCAT-1_1	3	PTC1
ACGCCGATCGTCACGG-1_1	4	PTC1
ACGGAGAAGCAGACTG-1_1	6	PTC1
ACGGAGACAACACCTA-1_1	1	PTC1
ACGGAGACACAACTGT-1_1	3	PTC1
ACGGAGAGTTATGTGC-1_1	3	PTC1
ACGGAGATCCAGGGCT-1_1	9	PTC1
ACGGAGATCCCTTGTG-1_1	5	PTC1
ACGGAGATCCTGCAGG-1_1	12	PTC1
ACGGCCAAGAAGCCCA-1_1	12	PTC1
ACGGCCACAAAGGTGC-1_1	4	PTC1
ACGGCCACAAGCCCAC-1_1	1	PTC1
ACGGCCACAGACAGGT-1_1	2	PTC1
ACGGCCAGTCCGCTGA-1_1	2	PTC1
ACGGCCAGTCGCTTCT-1_1	5	PTC1
ACGGCCATCACCCGAG-1_1	3	PTC1
ACGGCCATCATAACCG-1_1	14	PTC1
ACGGCCATCCATGAAC-1_1	2	PTC1
ACGGCCATCCGCAAGC-1_1	3	PTC1
ACGGCCATCGAATGCT-1_1	5	PTC1
ACGGGCTAGACTAAGT-1_1	5	PTC1
ACGGGCTAGAGTTGGC-1_1	1	PTC1
ACGGGCTAGCGTGAGT-1_1	1	PTC1
ACGGGCTCAGTACACT-1_1	9	PTC1
ACGGGCTGTAAACACA-1_1	11	PTC1
ACGGGCTGTTCTGAAC-1_1	5	PTC1
ACGGGCTTCAGTCAGT-1_1	2	PTC1
ACGGGCTTCATCACCC-1_1	5	PTC1
ACGGGCTTCATTGCGA-1_1	3	PTC1
ACGGGTCAGAGCTGCA-1_1	1	PTC1
ACGGGTCAGCAGCGTA-1_1	4	PTC1
ACGGGTCAGTGTACTC-1_1	5	PTC1
ACGGGTCCACACAGAG-1_1	12	PTC1
ACGGGTCCACGGTAAG-1_1	3	PTC1
ACGGGTCCAGATGGCA-1_1	5	PTC1
ACGGGTCCAGCTCGAC-1_1	5	PTC1
ACGGGTCCATCACCCT-1_1	2	PTC1
ACGGGTCGTACAAGTA-1_1	2	PTC1
ACGGGTCGTGGGTATG-1_1	2	PTC1
ACGGGTCTCCCTCTTT-1_1	1	PTC1
ACGGGTCTCCTGCCAT-1_1	3	PTC1
ACGGGTCTCGCATGGC-1_1	3	PTC1
ACGGGTCTCGCTTAGA-1_1	3	PTC1
ACGGGTCTCTGCGTAA-1_1	1	PTC1
ACGGGTCTCTTCGGTC-1_1	5	PTC1
ACGTCAAAGATCGGGT-1_1	5	PTC1
ACGTCAAAGGCCCGTT-1_1	11	PTC1
ACGTCAACAAACGTGG-1_1	11	PTC1
ACGTCAAGTACCCAAT-1_1	2	PTC1
ACGTCAAGTATAGTAG-1_1	3	PTC1
ACGTCAAGTTCAGGCC-1_1	1	PTC1
ACTATCTAGCCTTGAT-1_1	2	PTC1
ACTATCTCAAGCTGTT-1_1	2	PTC1
ACTATCTGTCCTAGCG-1_1	9	PTC1
ACTATCTGTGAACCTT-1_1	11	PTC1
ACTATCTTCAGTGCAT-1_1	6	PTC1
ACTATCTTCCAGAAGG-1_1	2	PTC1
ACTATCTTCTGAGGGA-1_1	2	PTC1
ACTGAACAGATGGCGT-1_1	3	PTC1
ACTGAACAGCAATCTC-1_1	1	PTC1
ACTGAACAGCCATCGC-1_1	3	PTC1
ACTGAACAGCGTAATA-1_1	1	PTC1
ACTGAACAGTCCGTAT-1_1	2	PTC1
ACTGAACCATTAGCCA-1_1	5	PTC1
ACTGAACGTTACGTCA-1_1	3	PTC1
ACTGAACTCATTTGGG-1_1	3	PTC1
ACTGAACTCGCCTGTT-1_1	5	PTC1
ACTGAACTCTCTGCTG-1_1	1	PTC1
ACTGAGTAGAACTGTA-1_1	5	PTC1
ACTGAGTCAAATCCGT-1_1	1	PTC1
ACTGAGTCAGGACCCT-1_1	4	PTC1
ACTGAGTGTCCTGCTT-1_1	3	PTC1
ACTGAGTGTGAAGGCT-1_1	1	PTC1
ACTGAGTTCAGAGGTG-1_1	1	PTC1
ACTGAGTTCATCGGAT-1_1	6	PTC1
ACTGAGTTCTAACTTC-1_1	2	PTC1
ACTGAGTTCTCTAGGA-1_1	5	PTC1
ACTGAGTTCTTGTCAT-1_1	4	PTC1
ACTGATGAGCAGGTCA-1_1	3	PTC1
ACTGATGAGCCAGGAT-1_1	11	PTC1
ACTGATGAGTCAATAG-1_1	1	PTC1
ACTGATGAGTTTCCTT-1_1	5	PTC1
ACTGATGCACATTCGA-1_1	2	PTC1
ACTGATGCACGAGAGT-1_1	2	PTC1
ACTGATGCATACTACG-1_1	5	PTC1
ACTGATGGTCTTGTCC-1_1	6	PTC1
ACTGATGGTGACGCCT-1_1	2	PTC1
ACTGATGGTGCATCTA-1_1	1	PTC1
ACTGATGTCATAAAGG-1_1	1	PTC1
ACTGATGTCGTTGACA-1_1	3	PTC1
ACTGATGTCTCACATT-1_1	1	PTC1
ACTGCTCAGAACAACT-1_1	2	PTC1
ACTGCTCAGGTAGCCA-1_1	1	PTC1
ACTGCTCCAGTCGATT-1_1	6	PTC1
ACTGCTCGTATATGGA-1_1	5	PTC1
ACTGCTCTCGGATGGA-1_1	3	PTC1
ACTGCTCTCTCTTATG-1_1	2	PTC1
ACTGTCCAGCCTATGT-1_1	2	PTC1
ACTGTCCCACAACGTT-1_1	5	PTC1
ACTGTCCCACGCCAGT-1_1	11	PTC1
ACTGTCCCATATACCG-1_1	1	PTC1
ACTGTCCGTACAAGTA-1_1	3	PTC1
ACTGTCCGTCTCACCT-1_1	1	PTC1
ACTTACTAGCCTCGTG-1_1	5	PTC1
ACTTACTAGCTACCTA-1_1	1	PTC1
ACTTACTAGTCATCCA-1_1	4	PTC1
ACTTACTAGTTATCGC-1_1	9	PTC1
ACTTACTCAAGCCGTC-1_1	3	PTC1
ACTTACTCACATGGGA-1_1	2	PTC1
ACTTACTCATCGGGTC-1_1	4	PTC1
ACTTACTGTCTAGAGG-1_1	5	PTC1
ACTTACTGTGACGGTA-1_1	5	PTC1
ACTTACTGTTAAGAAC-1_1	3	PTC1
ACTTACTGTTGACGTT-1_1	2	PTC1
ACTTACTTCCCAAGAT-1_1	3	PTC1
ACTTACTTCTCTGTCG-1_1	2	PTC1
ACTTACTTCTTTACGT-1_1	1	PTC1
ACTTGTTCAGCTGGCT-1_1	4	PTC1
ACTTGTTCAGTCAGCC-1_1	1	PTC1
ACTTGTTTCATCACCC-1_1	5	PTC1
ACTTGTTTCCACTGGG-1_1	5	PTC1
ACTTGTTTCTTCGAGA-1_1	9	PTC1
ACTTTCAAGCGAGAAA-1_1	1	PTC1
ACTTTCACAATCCAAC-1_1	1	PTC1
ACTTTCACAGGGTACA-1_1	11	PTC1
ACTTTCACAGTTCCCT-1_1	5	PTC1
ACTTTCAGTAGCGCAA-1_1	5	PTC1
ACTTTCAGTATAGGTA-1_1	5	PTC1
ACTTTCATCAGTCCCT-1_1	5	PTC1
ACTTTCATCCTTTACA-1_1	3	PTC1
AGAATAGAGATCCTGT-1_1	5	PTC1
AGAATAGAGCCAACAG-1_1	2	PTC1
AGAATAGAGCTACCGC-1_1	3	PTC1
AGAATAGAGTGAAGAG-1_1	2	PTC1
AGAATAGAGTTCGCGC-1_1	12	PTC1
AGAATAGGTAGTGAAT-1_1	2	PTC1
AGAATAGGTCTCATCC-1_1	2	PTC1
AGACGTTAGATGCGAC-1_1	3	PTC1
AGACGTTAGATGTCGG-1_1	2	PTC1
AGACGTTAGCAATCTC-1_1	5	PTC1
AGACGTTCACACCGCA-1_1	2	PTC1
AGACGTTCATCGACGC-1_1	5	PTC1
AGACGTTGTCTCTCGT-1_1	2	PTC1
AGACGTTTCAAAGTAG-1_1	2	PTC1
AGAGCGAAGCTAAGAT-1_1	2	PTC1
AGAGCGAAGGAACTGC-1_1	14	PTC1
AGAGCGACAATGGACG-1_1	5	PTC1
AGAGCGACACCCATTC-1_1	1	PTC1
AGAGCGATCCATGAAC-1_1	3	PTC1
AGAGCGATCCCAACGG-1_1	5	PTC1
AGAGCGATCTCGTTTA-1_1	2	PTC1
AGAGCTTAGCCAGTTT-1_1	2	PTC1
AGAGCTTAGGCAGGTT-1_1	9	PTC1
AGAGCTTCACTGTGTA-1_1	3	PTC1
AGAGCTTCAGGTGCCT-1_1	3	PTC1
AGAGCTTCAGTATGCT-1_1	2	PTC1
AGAGCTTGTCTTCGTC-1_1	2	PTC1
AGAGCTTGTTATCCGA-1_1	5	PTC1
AGAGCTTTCACGCATA-1_1	1	PTC1
AGAGCTTTCGCCAGCA-1_1	12	PTC1
AGAGCTTTCGCCTGTT-1_1	3	PTC1
AGAGTGGAGAGACTAT-1_1	2	PTC1
AGAGTGGAGAGAGCTC-1_1	4	PTC1
AGAGTGGAGCGTGTCC-1_1	1	PTC1
AGAGTGGCAAGTTAAG-1_1	1	PTC1
AGAGTGGGTCGCGTGT-1_1	2	PTC1
AGAGTGGGTTCAGTAC-1_1	5	PTC1
AGAGTGGGTTCCACTC-1_1	2	PTC1
AGAGTGGGTTGGAGGT-1_1	1	PTC1
AGAGTGGTCACCTCGT-1_1	3	PTC1
AGAGTGGTCAGATAAG-1_1	3	PTC1
AGAGTGGTCCACGTTC-1_1	5	PTC1
AGAGTGGTCGACGGAA-1_1	5	PTC1
AGAGTGGTCTCGTTTA-1_1	5	PTC1
AGATCTGAGACAAGCC-1_1	1	PTC1
AGATCTGAGATGAGAG-1_1	3	PTC1
AGATCTGAGCTAGCCC-1_1	2	PTC1
AGATCTGAGCTATGCT-1_1	1	PTC1
AGATCTGAGTACCGGA-1_1	2	PTC1
AGATCTGCAACACCCG-1_1	9	PTC1
AGATCTGCAAGCGAGT-1_1	5	PTC1
AGATCTGCATACTCTT-1_1	2	PTC1
AGATCTGGTACCCAAT-1_1	11	PTC1
AGATCTGGTCCGTTAA-1_1	2	PTC1
AGATCTGGTGGCAAAC-1_1	5	PTC1
AGATTGCAGATCCTGT-1_1	5	PTC1
AGATTGCAGTCGAGTG-1_1	2	PTC1
AGATTGCCACCAGGTC-1_1	2	PTC1
AGATTGCCAGTAGAGC-1_1	2	PTC1
AGATTGCCATATGGTC-1_1	3	PTC1
AGATTGCGTCACTGGC-1_1	2	PTC1
AGATTGCGTCACTTCC-1_1	1	PTC1
AGATTGCGTTCCCTTG-1_1	5	PTC1
AGATTGCTCATGTCCC-1_1	2	PTC1
AGATTGCTCCGCTGTT-1_1	1	PTC1
AGCAGCCAGCGATGAC-1_1	2	PTC1
AGCAGCCGTACCGAGA-1_1	1	PTC1
AGCAGCCGTGTTGGGA-1_1	3	PTC1
AGCAGCCTCAATCTCT-1_1	3	PTC1
AGCAGCCTCAGCTCGG-1_1	3	PTC1
AGCAGCCTCGAGCCCA-1_1	5	PTC1
AGCAGCCTCGGTGTCG-1_1	5	PTC1
AGCATACAGACCGGAT-1_1	2	PTC1
AGCATACCAGATGAGC-1_1	4	PTC1
AGCATACCAGGCTGAA-1_1	2	PTC1
AGCATACGTAAGGGCT-1_1	2	PTC1
AGCATACGTCAACATC-1_1	6	PTC1
AGCATACGTCCCTTGT-1_1	9	PTC1
AGCATACGTGCAGGTA-1_1	14	PTC1
AGCATACTCCAAGCCG-1_1	4	PTC1
AGCATACTCCTCATTA-1_1	2	PTC1
AGCATACTCGAATGCT-1_1	3	PTC1
AGCATACTCTACTCAT-1_1	5	PTC1
AGCCTAAAGAAGGTTT-1_1	4	PTC1
AGCCTAAAGAGATGAG-1_1	3	PTC1
AGCCTAAAGCGCTTAT-1_1	2	PTC1
AGCCTAAAGCTTATCG-1_1	5	PTC1
AGCCTAAAGTACGCGA-1_1	2	PTC1
AGCCTAACAATTGCTG-1_1	3	PTC1
AGCCTAACACGAAATA-1_1	6	PTC1
AGCCTAACAGCAGTTT-1_1	14	PTC1
AGCCTAACAGGAATCG-1_1	11	PTC1
AGCCTAACAGGGAGAG-1_1	3	PTC1
AGCCTAAGTAGGCTGA-1_1	3	PTC1
AGCCTAAGTTAAGATG-1_1	5	PTC1
AGCCTAATCGGCTACG-1_1	2	PTC1
AGCGGTCAGTGTGGCA-1_1	2	PTC1
AGCGGTCCAAACCTAC-1_1	2	PTC1
AGCGGTCCACTTCTGC-1_1	2	PTC1
AGCGGTCCATTGGCGC-1_1	2	PTC1
AGCGGTCGTCCGTGAC-1_1	1	PTC1
AGCGGTCGTGGGTCAA-1_1	5	PTC1
AGCGGTCGTTGGAGGT-1_1	1	PTC1
AGCGGTCTCGGTCTAA-1_1	9	PTC1
AGCGGTCTCGTATCAG-1_1	5	PTC1
AGCGTATCAGCTCCGA-1_1	5	PTC1
AGCGTATGTATCAGTC-1_1	2	PTC1
AGCGTATGTCCGACGT-1_1	5	PTC1
AGCGTATTCAAACGGG-1_1	5	PTC1
AGCGTATTCACATACG-1_1	2	PTC1
AGCGTATTCAGGCGAA-1_1	6	PTC1
AGCGTATTCCACGTTC-1_1	5	PTC1
AGCGTCGAGACACTAA-1_1	5	PTC1
AGCGTCGAGCGTGAAC-1_1	2	PTC1
AGCGTCGAGGCATTGG-1_1	2	PTC1
AGCGTCGCACGGCTAC-1_1	5	PTC1
AGCGTCGGTACCATCA-1_1	3	PTC1
AGCGTCGGTAGCTAAA-1_1	11	PTC1
AGCGTCGGTGGCTCCA-1_1	2	PTC1
AGCGTCGTCCTATTCA-1_1	3	PTC1
AGCGTCGTCGGAAATA-1_1	6	PTC1
AGCGTCGTCTCCGGTT-1_1	2	PTC1
AGCTCCTAGACTGTAA-1_1	11	PTC1
AGCTCCTAGCTCAACT-1_1	5	PTC1
AGCTCCTAGCTGAAAT-1_1	5	PTC1
AGCTCCTAGTCCTCCT-1_1	2	PTC1
AGCTCCTAGTGTACTC-1_1	2	PTC1
AGCTCCTAGTTAGCGG-1_1	2	PTC1
AGCTCCTCATCCCATC-1_1	12	PTC1
AGCTCCTGTCGCGAAA-1_1	1	PTC1
AGCTCCTGTCTCTTAT-1_1	4	PTC1
AGCTCCTGTGTTGGGA-1_1	2	PTC1
AGCTCCTTCAAACCAC-1_1	3	PTC1
AGCTCCTTCCACGTTC-1_1	9	PTC1
AGCTCCTTCCATGAAC-1_1	3	PTC1
AGCTCCTTCTGCCAGG-1_1	11	PTC1
AGCTCCTTCTGTGCAA-1_1	2	PTC1
AGCTCTCAGATCTGAA-1_1	5	PTC1
AGCTCTCAGCAGGTCA-1_1	1	PTC1
AGCTCTCCACAGCCCA-1_1	3	PTC1
AGCTCTCCACGTGAGA-1_1	14	PTC1
AGCTCTCCATTCCTGC-1_1	2	PTC1
AGCTCTCGTCGCGTGT-1_1	5	PTC1
AGCTCTCGTCTCCCTA-1_1	2	PTC1
AGCTCTCGTGACCAAG-1_1	2	PTC1
AGCTCTCGTGGTCCGT-1_1	11	PTC1
AGCTCTCGTTACCGAT-1_1	3	PTC1
AGCTCTCTCCACTCCA-1_1	3	PTC1
AGCTCTCTCCTGCCAT-1_1	2	PTC1
AGCTCTCTCTGACCTC-1_1	1	PTC1
AGCTCTCTCTGTGCAA-1_1	11	PTC1
AGCTTGAAGAACAACT-1_1	1	PTC1
AGCTTGAAGCGATTCT-1_1	2	PTC1
AGCTTGAAGGAGCGAG-1_1	1	PTC1
AGCTTGAAGTCGAGTG-1_1	2	PTC1
AGCTTGACAAGCTGGA-1_1	1	PTC1
AGCTTGACAGCTATTG-1_1	3	PTC1
AGCTTGACATCTATGG-1_1	4	PTC1
AGCTTGAGTGGACGAT-1_1	5	PTC1
AGCTTGAGTGTTGGGA-1_1	2	PTC1
AGCTTGAGTTACGCGC-1_1	5	PTC1
AGCTTGATCCTAAGTG-1_1	2	PTC1
AGGCCACAGTAGGTGC-1_1	12	PTC1
AGGCCACCACACATGT-1_1	2	PTC1
AGGCCACCAGCGATCC-1_1	5	PTC1
AGGCCACTCCAAACTG-1_1	1	PTC1
AGGCCACTCCACGTTC-1_1	0	PTC1
AGGCCACTCCAGTATG-1_1	4	PTC1
AGGCCACTCCGTTGTC-1_1	4	PTC1
AGGCCACTCTCCAACC-1_1	2	PTC1
AGGCCACTCTGCAAGT-1_1	3	PTC1
AGGCCACTCTTGCATT-1_1	2	PTC1
AGGCCGTAGATAGGAG-1_1	2	PTC1
AGGCCGTAGTGGAGAA-1_1	2	PTC1
AGGCCGTCAAAGTCAA-1_1	3	PTC1
AGGCCGTCAATAACGA-1_1	5	PTC1
AGGCCGTCACGTAAGG-1_1	3	PTC1
AGGCCGTCAGTCAGCC-1_1	2	PTC1
AGGCCGTCATACTACG-1_1	3	PTC1
AGGCCGTCATCCTTGC-1_1	5	PTC1
AGGCCGTGTCCGACGT-1_1	2	PTC1
AGGCCGTGTCCTAGCG-1_1	1	PTC1
AGGCCGTGTCTCGTTC-1_1	3	PTC1
AGGCCGTTCAATACCG-1_1	5	PTC1
AGGCCGTTCGGAAACG-1_1	2	PTC1
AGGCCGTTCGGCGGTT-1_1	11	PTC1
AGGGAGTAGCCAGTAG-1_1	2	PTC1
AGGGAGTCAGCGTTCG-1_1	6	PTC1
AGGGAGTGTAGCTCCG-1_1	6	PTC1
AGGGAGTGTATAATGG-1_1	2	PTC1
AGGGAGTGTCTGCCAG-1_1	3	PTC1
AGGGAGTTCAGTCAGT-1_1	2	PTC1
AGGGAGTTCCTCAACC-1_1	3	PTC1
AGGGAGTTCTAACTCT-1_1	5	PTC1
AGGGATGAGTAGCGGT-1_1	3	PTC1
AGGGATGCAGCGTTCG-1_1	5	PTC1
AGGGATGCAGGATTGG-1_1	9	PTC1
AGGGATGGTGCACCAC-1_1	2	PTC1
AGGGATGTCATGTCTT-1_1	12	PTC1
AGGGATGTCTAACTTC-1_1	3	PTC1
AGGGTGAAGAGCAATT-1_1	5	PTC1
AGGGTGACACGTCTCT-1_1	9	PTC1
AGGGTGACAGCTGCAC-1_1	2	PTC1
AGGGTGACATCGGACC-1_1	14	PTC1
AGGGTGAGTCGGATCC-1_1	9	PTC1
AGGGTGAGTGTCGCTG-1_1	2	PTC1
AGGGTGATCTACTCAT-1_1	4	PTC1
AGGGTGATCTACTTAC-1_1	1	PTC1
AGGGTGATCTGCGGCA-1_1	1	PTC1
AGGGTGATCTTGGGTA-1_1	1	PTC1
AGGTCATAGGGTGTGT-1_1	3	PTC1
AGGTCATAGTGTTTGC-1_1	5	PTC1
AGGTCATCAAGGGTCA-1_1	1	PTC1
AGGTCATCAGGGAGAG-1_1	11	PTC1
AGGTCATGTACAGTTC-1_1	2	PTC1
AGGTCATGTCCAGTTA-1_1	3	PTC1
AGGTCATGTCCATCCT-1_1	5	PTC1
AGGTCATGTGATGTCT-1_1	11	PTC1
AGGTCATTCTCGGACG-1_1	3	PTC1
AGGTCCGAGCCCAGCT-1_1	5	PTC1
AGGTCCGAGCTAGTGG-1_1	11	PTC1
AGGTCCGAGGAGTTGC-1_1	5	PTC1
AGGTCCGCAAAGAATC-1_1	1	PTC1
AGGTCCGCAGATCCAT-1_1	5	PTC1
AGGTCCGGTATGAAAC-1_1	2	PTC1
AGGTCCGGTCCGAGTC-1_1	4	PTC1
AGGTCCGGTGCTGTAT-1_1	2	PTC1
AGGTCCGGTTCGTGAT-1_1	11	PTC1
AGGTCCGTCGGATGTT-1_1	3	PTC1
AGTAGTCAGTTACGGG-1_1	3	PTC1
AGTAGTCCAGCCTTTC-1_1	3	PTC1
AGTAGTCCAGGCTGAA-1_1	2	PTC1
AGTAGTCCAGTCTTCC-1_1	1	PTC1
AGTAGTCGTGCACGAA-1_1	9	PTC1
AGTAGTCGTGCCTGCA-1_1	5	PTC1
AGTAGTCTCATGTCCC-1_1	3	PTC1
AGTAGTCTCCACGTGG-1_1	3	PTC1
AGTAGTCTCCCAAGTA-1_1	5	PTC1
AGTAGTCTCCGAACGC-1_1	5	PTC1
AGTAGTCTCTCTTATG-1_1	3	PTC1
AGTCTTTAGCGCCTTG-1_1	5	PTC1
AGTCTTTAGCGGATCA-1_1	5	PTC1
AGTCTTTAGGAGTTTA-1_1	6	PTC1
AGTCTTTAGGCTAGAC-1_1	5	PTC1
AGTCTTTCACAGCGTC-1_1	4	PTC1
AGTCTTTCACTTCGAA-1_1	5	PTC1
AGTCTTTCAGACTCGC-1_1	1	PTC1
AGTCTTTCATCACGTA-1_1	9	PTC1
AGTCTTTCATTAGGCT-1_1	4	PTC1
AGTCTTTGTCATACTG-1_1	5	PTC1
AGTCTTTGTTGTACAC-1_1	3	PTC1
AGTCTTTTCATTGCGA-1_1	2	PTC1
AGTCTTTTCCTTTCTC-1_1	5	PTC1
AGTCTTTTCGGGAGTA-1_1	5	PTC1
AGTCTTTTCGTACGGC-1_1	4	PTC1
AGTCTTTTCGTAGGTT-1_1	2	PTC1
AGTCTTTTCTGAGTGT-1_1	5	PTC1
AGTGAGGAGACACGAC-1_1	5	PTC1
AGTGAGGAGGACAGCT-1_1	2	PTC1
AGTGAGGAGTCTCGGC-1_1	2	PTC1
AGTGAGGAGTGATCGG-1_1	3	PTC1
AGTGAGGCAGGTCTCG-1_1	3	PTC1
AGTGAGGGTGCACCAC-1_1	4	PTC1
AGTGAGGGTGTCTGAT-1_1	2	PTC1
AGTGAGGTCCTAAGTG-1_1	2	PTC1
AGTGAGGTCGATGAGG-1_1	2	PTC1
AGTGAGGTCGCGGATC-1_1	3	PTC1
AGTGAGGTCGCTAGCG-1_1	6	PTC1
AGTGAGGTCTAACTCT-1_1	3	PTC1
AGTGAGGTCTGCTTGC-1_1	4	PTC1
AGTGGGAAGAGACTTA-1_1	2	PTC1
AGTGGGAAGCTAGTCT-1_1	4	PTC1
AGTGGGAAGTATGACA-1_1	6	PTC1
AGTGGGACAGTACACT-1_1	2	PTC1
AGTGGGACATATACGC-1_1	5	PTC1
AGTGGGACATGGTTGT-1_1	2	PTC1
AGTGGGAGTCAAAGCG-1_1	3	PTC1
AGTGGGAGTCTGGAGA-1_1	1	PTC1
AGTGGGAGTGCCTGTG-1_1	12	PTC1
AGTGGGAGTTATGCGT-1_1	1	PTC1
AGTGGGATCCACGCAG-1_1	3	PTC1
AGTGGGATCGCAAACT-1_1	3	PTC1
AGTGTCAAGATGCCAG-1_1	4	PTC1
AGTGTCAAGCGTGTCC-1_1	2	PTC1
AGTGTCAAGGCCCTCA-1_1	11	PTC1
AGTGTCACAAAGGAAG-1_1	4	PTC1
AGTGTCACAATAAGCA-1_1	2	PTC1
AGTGTCACAATTCCTT-1_1	3	PTC1
AGTGTCACACAACGCC-1_1	4	PTC1
AGTGTCACACCATCCT-1_1	5	PTC1
AGTGTCACAGCTTAAC-1_1	3	PTC1
AGTGTCACAGGTCTCG-1_1	2	PTC1
AGTGTCACATCCTAGA-1_1	2	PTC1
AGTGTCAGTCATATGC-1_1	6	PTC1
AGTGTCAGTCCTCTTG-1_1	4	PTC1
AGTGTCAGTCTGGTCG-1_1	4	PTC1
AGTGTCAGTTATCCGA-1_1	4	PTC1
AGTGTCAGTTTGACTG-1_1	5	PTC1
AGTTGGTCAGCATGAG-1_1	5	PTC1
AGTTGGTCATCCGTGG-1_1	4	PTC1
AGTTGGTGTAGAGTGC-1_1	5	PTC1
AGTTGGTTCTAAGCCA-1_1	3	PTC1
ATAACGCAGACAGGCT-1_1	5	PTC1
ATAACGCGTACTTCTT-1_1	1	PTC1
ATAACGCGTAGCGTGA-1_1	2	PTC1
ATAACGCGTCTAAAGA-1_1	4	PTC1
ATAACGCGTGGCGAAT-1_1	2	PTC1
ATAACGCGTTTACTCT-1_1	5	PTC1
ATAACGCGTTTGCATG-1_1	5	PTC1
ATAACGCTCAATCTCT-1_1	2	PTC1
ATAACGCTCACCCTCA-1_1	5	PTC1
ATAACGCTCTTCGGTC-1_1	2	PTC1
ATAAGAGAGCAGACTG-1_1	3	PTC1
ATAAGAGCACGCTTTC-1_1	5	PTC1
ATAAGAGCACGGACAA-1_1	4	PTC1
ATAAGAGCACTCTGTC-1_1	1	PTC1
ATAAGAGCATCTATGG-1_1	1	PTC1
ATAAGAGGTACTCTCC-1_1	2	PTC1
ATAAGAGGTGAAAGAG-1_1	11	PTC1
ATAAGAGGTGAGTGAC-1_1	2	PTC1
ATAAGAGTCCATGCTC-1_1	4	PTC1
ATAAGAGTCCGGCACA-1_1	2	PTC1
ATAAGAGTCCTTGACC-1_1	3	PTC1
ATAAGAGTCTGCTTGC-1_1	2	PTC1
ATAGACCAGCGTGAGT-1_1	1	PTC1
ATAGACCCACATGGGA-1_1	2	PTC1
ATAGACCCACCCAGTG-1_1	3	PTC1
ATAGACCCACGGATAG-1_1	4	PTC1
ATAGACCCACTCGACG-1_1	1	PTC1
ATAGACCCAGACGCTC-1_1	4	PTC1
ATAGACCCAGGGTATG-1_1	5	PTC1
ATAGACCGTACTTGAC-1_1	6	PTC1
ATAGACCGTCAAACTC-1_1	11	PTC1
ATAGACCTCACGCATA-1_1	5	PTC1
ATAGACCTCATAAAGG-1_1	1	PTC1
ATAGACCTCGCCAGCA-1_1	2	PTC1
ATAGACCTCGGTGTTA-1_1	2	PTC1
ATAGACCTCTCAAACG-1_1	2	PTC1
ATAGACCTCTCATTCA-1_1	2	PTC1
ATAGACCTCTTGTCAT-1_1	5	PTC1
ATCACGAAGTCTCCTC-1_1	5	PTC1
ATCACGAAGTGCGTGA-1_1	3	PTC1
ATCACGACAATGAAAC-1_1	3	PTC1
ATCACGACAGGACGTA-1_1	1	PTC1
ATCACGACAGTCGATT-1_1	2	PTC1
ATCACGAGTAATAGCA-1_1	2	PTC1
ATCACGAGTTAAGACA-1_1	3	PTC1
ATCACGATCGACAGCC-1_1	3	PTC1
ATCACGATCTGCGTAA-1_1	5	PTC1
ATCACGATCTGGTGTA-1_1	5	PTC1
ATCATCTAGAATGTGT-1_1	5	PTC1
ATCATCTAGTGACTCT-1_1	11	PTC1
ATCATCTAGTTGTAGA-1_1	1	PTC1
ATCATCTCAAGAAGAG-1_1	5	PTC1
ATCATCTCACCTATCC-1_1	1	PTC1
ATCATCTCATACGCCG-1_1	4	PTC1
ATCATCTGTCACAAGG-1_1	5	PTC1
ATCATCTGTCATATGC-1_1	5	PTC1
ATCATCTTCACGCATA-1_1	5	PTC1
ATCATCTTCTCGCATC-1_1	11	PTC1
ATCATGGAGCATCATC-1_1	5	PTC1
ATCATGGAGCCAACAG-1_1	5	PTC1
ATCATGGAGGGCACTA-1_1	4	PTC1
ATCATGGAGTGACTCT-1_1	2	PTC1
ATCATGGCAAAGGAAG-1_1	5	PTC1
ATCATGGCAGACGCAA-1_1	2	PTC1
ATCATGGCATTGGGCC-1_1	1	PTC1
ATCATGGGTACAGACG-1_1	1	PTC1
ATCATGGGTATTACCG-1_1	3	PTC1
ATCATGGGTCGGGTCT-1_1	5	PTC1
ATCATGGGTCTTCGTC-1_1	2	PTC1
ATCATGGGTTCAGTAC-1_1	2	PTC1
ATCATGGTCATAACCG-1_1	3	PTC1
ATCATGGTCGCCTGTT-1_1	2	PTC1
ATCATGGTCTCCGGTT-1_1	5	PTC1
ATCCACCAGAACTCGG-1_1	3	PTC1
ATCCACCAGAAGGCCT-1_1	2	PTC1
ATCCACCAGATCCTGT-1_1	5	PTC1
ATCCACCAGCACACAG-1_1	2	PTC1
ATCCACCAGGATATAC-1_1	2	PTC1
ATCCACCAGGGTATCG-1_1	12	PTC1
ATCCACCAGGGTCTCC-1_1	3	PTC1
ATCCACCCACATTAGC-1_1	2	PTC1
ATCCACCCACTCGACG-1_1	3	PTC1
ATCCACCCAGCCACCA-1_1	2	PTC1
ATCCACCCAGCGATCC-1_1	5	PTC1
ATCCACCGTCGTTGTA-1_1	2	PTC1
ATCCACCGTGTTCTTT-1_1	5	PTC1
ATCCACCGTTAAGAAC-1_1	9	PTC1
ATCCACCGTTATCCGA-1_1	5	PTC1
ATCCACCTCAACCAAC-1_1	6	PTC1
ATCCACCTCCATTCTA-1_1	11	PTC1
ATCCGAAAGCTGTTCA-1_1	1	PTC1
ATCCGAAAGTATCGAA-1_1	5	PTC1
ATCCGAAAGTTGTCGT-1_1	6	PTC1
ATCCGAACAATCGGTT-1_1	2	PTC1
ATCCGAACACCTTGTC-1_1	2	PTC1
ATCCGAACATACTACG-1_1	11	PTC1
ATCCGAACATGCAATC-1_1	3	PTC1
ATCCGAACATTTCACT-1_1	6	PTC1
ATCCGAATCACCGTAA-1_1	3	PTC1
ATCCGAATCAGCATGT-1_1	2	PTC1
ATCCGAATCCTCAACC-1_1	1	PTC1
ATCCGAATCGGCATCG-1_1	2	PTC1
ATCCGAATCTCATTCA-1_1	2	PTC1
ATCGAGTAGAAGATTC-1_1	2	PTC1
ATCGAGTAGCCGGTAA-1_1	2	PTC1
ATCGAGTAGCTTCGCG-1_1	5	PTC1
ATCGAGTCAAACAACA-1_1	1	PTC1
ATCGAGTCAATCCGAT-1_1	5	PTC1
ATCGAGTGTAAATGAC-1_1	11	PTC1
ATCGAGTGTATAGTAG-1_1	2	PTC1
ATCGAGTGTCAAAGCG-1_1	5	PTC1
ATCGAGTTCGTTACGA-1_1	9	PTC1
ATCGAGTTCTGCTGCT-1_1	11	PTC1
ATCTACTAGACAGACC-1_1	2	PTC1
ATCTACTAGGGAGTAA-1_1	2	PTC1
ATCTACTAGTGACATA-1_1	3	PTC1
ATCTACTCACATAACC-1_1	4	PTC1
ATCTACTCAGCATGAG-1_1	9	PTC1
ATCTACTCATCCGCGA-1_1	2	PTC1
ATCTACTTCCAAGTAC-1_1	3	PTC1
ATCTACTTCCTGCCAT-1_1	1	PTC1
ATCTACTTCGAGCCCA-1_1	2	PTC1
ATCTGCCAGCGTGAGT-1_1	3	PTC1
ATCTGCCAGTACGATA-1_1	2	PTC1
ATCTGCCAGTCAAGCG-1_1	2	PTC1
ATCTGCCAGTGAATTG-1_1	9	PTC1
ATCTGCCGTCGAGTTT-1_1	3	PTC1
ATCTGCCTCGATAGAA-1_1	6	PTC1
ATCTGCCTCGGAGCAA-1_1	3	PTC1
ATCTGCCTCTGGCGTG-1_1	5	PTC1
ATGAGGGAGTAGGTGC-1_1	11	PTC1
ATGAGGGAGTGAACGC-1_1	2	PTC1
ATGAGGGAGTGAAGAG-1_1	1	PTC1
ATGAGGGCAGTCTTCC-1_1	5	PTC1
ATGAGGGGTCATTAGC-1_1	5	PTC1
ATGAGGGGTCTTGATG-1_1	9	PTC1
ATGAGGGGTGAAATCA-1_1	1	PTC1
ATGAGGGGTGGTAACG-1_1	1	PTC1
ATGAGGGGTGTAAGTA-1_1	1	PTC1
ATGAGGGGTGTTGGGA-1_1	6	PTC1
ATGAGGGTCCGCTGTT-1_1	2	PTC1
ATGAGGGTCTGTCTAT-1_1	3	PTC1
ATGCGATAGAATTCCC-1_1	3	PTC1
ATGCGATAGACCTAGG-1_1	1	PTC1
ATGCGATAGACTTTCG-1_1	9	PTC1
ATGCGATAGCGCTCCA-1_1	5	PTC1
ATGCGATCAATCGGTT-1_1	5	PTC1
ATGCGATCACCACCAG-1_1	1	PTC1
ATGCGATCACTTAACG-1_1	3	PTC1
ATGCGATCAGACGCCT-1_1	2	PTC1
ATGCGATCAGATGAGC-1_1	5	PTC1
ATGCGATCAGCTGTAT-1_1	3	PTC1
ATGCGATCAGTGGGAT-1_1	11	PTC1
ATGCGATCATAAAGGT-1_1	1	PTC1
ATGCGATGTATAAACG-1_1	6	PTC1
ATGCGATGTGCCTGCA-1_1	2	PTC1
ATGCGATGTTGAGGTG-1_1	11	PTC1
ATGCGATTCAACCAAC-1_1	2	PTC1
ATGCGATTCCAAACTG-1_1	1	PTC1
ATGCGATTCGCAAACT-1_1	2	PTC1
ATGCGATTCTGGTATG-1_1	1	PTC1
ATGGGAGAGGACATTA-1_1	3	PTC1
ATGGGAGAGTACATGA-1_1	2	PTC1
ATGGGAGCACATCCGG-1_1	3	PTC1
ATGGGAGCAGTCAGCC-1_1	3	PTC1
ATGGGAGGTCGTCTTC-1_1	2	PTC1
ATGGGAGGTGATGATA-1_1	5	PTC1
ATGGGAGTCTCGTATT-1_1	1	PTC1
ATGTGTGAGAGGACGG-1_1	3	PTC1
ATGTGTGAGCGTCAAG-1_1	2	PTC1
ATGTGTGAGGGTTTCT-1_1	5	PTC1
ATGTGTGTCCCTAATT-1_1	1	PTC1
ATGTGTGTCGTCCAGG-1_1	6	PTC1
ATGTGTGTCTGCAGTA-1_1	1	PTC1
ATTACTCAGAACAATC-1_1	3	PTC1
ATTACTCAGAAGGCCT-1_1	5	PTC1
ATTACTCAGGACATTA-1_1	3	PTC1
ATTACTCCAACCGCCA-1_1	11	PTC1
ATTACTCCATAGTAAG-1_1	3	PTC1
ATTACTCGTACCGTTA-1_1	2	PTC1
ATTACTCGTCACTTCC-1_1	3	PTC1
ATTACTCGTCAGAATA-1_1	5	PTC1
ATTACTCGTCAGCTAT-1_1	5	PTC1
ATTACTCGTGTCTGAT-1_1	11	PTC1
ATTACTCGTTACGACT-1_1	3	PTC1
ATTACTCTCACATACG-1_1	2	PTC1
ATTACTCTCCTCCTAG-1_1	2	PTC1
ATTATCCAGAATTGTG-1_1	6	PTC1
ATTATCCAGTCCATAC-1_1	1	PTC1
ATTATCCAGTGAAGAG-1_1	11	PTC1
ATTATCCAGTGTACTC-1_1	2	PTC1
ATTATCCCACAGATTC-1_1	11	PTC1
ATTATCCCAGAGCCAA-1_1	1	PTC1
ATTATCCGTCACCCAG-1_1	11	PTC1
ATTATCCGTCTAGGTT-1_1	3	PTC1
ATTATCCGTGCCTGGT-1_1	2	PTC1
ATTATCCGTTCGCTAA-1_1	2	PTC1
ATTATCCTCAAAGTAG-1_1	1	PTC1
ATTATCCTCATTCACT-1_1	3	PTC1
ATTATCCTCGCAAGCC-1_1	2	PTC1
ATTATCCTCTAACCGA-1_1	3	PTC1
ATTATCCTCTCAACTT-1_1	1	PTC1
ATTATCCTCTCTGAGA-1_1	5	PTC1
ATTATCCTCTGGTATG-1_1	3	PTC1
ATTCTACAGCGGCTTC-1_1	3	PTC1
ATTCTACAGCGTTGCC-1_1	3	PTC1
ATTCTACCACCTCGTT-1_1	1	PTC1
ATTCTACGTAAGAGAG-1_1	3	PTC1
ATTCTACGTTCTGGTA-1_1	2	PTC1
ATTCTACGTTGGTTTG-1_1	5	PTC1
ATTCTACTCAGCTCGG-1_1	1	PTC1
ATTCTACTCGGAAATA-1_1	3	PTC1
ATTCTACTCTCTAGGA-1_1	4	PTC1
ATTGGACAGATATGCA-1_1	2	PTC1
ATTGGACAGCAATCTC-1_1	2	PTC1
ATTGGACAGTGGCACA-1_1	5	PTC1
ATTGGACCAAGGTTTC-1_1	2	PTC1
ATTGGACCACATAACC-1_1	5	PTC1
ATTGGACCACATTCGA-1_1	2	PTC1
ATTGGACGTAAGAGAG-1_1	2	PTC1
ATTGGACGTACAGACG-1_1	11	PTC1
ATTGGACGTAGCGCTC-1_1	9	PTC1
ATTGGACGTGCGATAG-1_1	12	PTC1
ATTGGACTCCAGATCA-1_1	2	PTC1
ATTGGTGAGAAGATTC-1_1	1	PTC1
ATTGGTGAGCGTCTAT-1_1	2	PTC1
ATTGGTGAGCTTTGGT-1_1	2	PTC1
ATTGGTGCACAAGTAA-1_1	3	PTC1
ATTGGTGCACAGACTT-1_1	4	PTC1
ATTGGTGCACATTCGA-1_1	1	PTC1
ATTGGTGCACCACCAG-1_1	1	PTC1
ATTGGTGCAGCTATTG-1_1	3	PTC1
ATTGGTGCAGGGAGAG-1_1	2	PTC1
ATTGGTGGTAAGTGGC-1_1	5	PTC1
ATTGGTGGTACTTGAC-1_1	4	PTC1
ATTGGTGGTAGGAGTC-1_1	6	PTC1
ATTGGTGGTGGTACAG-1_1	5	PTC1
ATTGGTGGTTGTCTTT-1_1	3	PTC1
ATTGGTGTCAAACAAG-1_1	1	PTC1
ATTGGTGTCATCGCTC-1_1	4	PTC1
ATTGGTGTCCATGAGT-1_1	2	PTC1
ATTGGTGTCGCACTCT-1_1	2	PTC1
ATTGGTGTCTTGTATC-1_1	2	PTC1
ATTTCTGAGACTAAGT-1_1	5	PTC1
ATTTCTGAGAGTGACC-1_1	1	PTC1
ATTTCTGAGCGACGTA-1_1	3	PTC1
ATTTCTGAGCGTGAAC-1_1	5	PTC1
ATTTCTGAGCTGGAAC-1_1	2	PTC1
ATTTCTGAGGTAAACT-1_1	9	PTC1
ATTTCTGAGGTTACCT-1_1	5	PTC1
ATTTCTGCAACACCTA-1_1	5	PTC1
ATTTCTGCAATGGTCT-1_1	5	PTC1
ATTTCTGCAGATGGGT-1_1	2	PTC1
ATTTCTGCATCATCCC-1_1	1	PTC1
ATTTCTGGTCTCCACT-1_1	0	PTC1
ATTTCTGGTTGGTGGA-1_1	9	PTC1
ATTTCTGTCATATCGG-1_1	9	PTC1
ATTTCTGTCCTGTAGA-1_1	9	PTC1
ATTTCTGTCGCGGATC-1_1	2	PTC1
ATTTCTGTCGGCCGAT-1_1	5	PTC1
CAACCAAAGTATGACA-1_1	2	PTC1
CAACCAAAGTCAAGCG-1_1	2	PTC1
CAACCAACACAGGCCT-1_1	5	PTC1
CAACCAACAGGGTACA-1_1	2	PTC1
CAACCAACATATGCTG-1_1	2	PTC1
CAACCAACATCGGAAG-1_1	2	PTC1
CAACCAAGTAGGAGTC-1_1	5	PTC1
CAACCAAGTCAATGTC-1_1	2	PTC1
CAACCAAGTCTCGTTC-1_1	11	PTC1
CAACCAAGTGTGGTTT-1_1	12	PTC1
CAACCAAGTTAAGAAC-1_1	1	PTC1
CAACCAATCATAAAGG-1_1	5	PTC1
CAACCTCAGCGCTCCA-1_1	6	PTC1
CAACCTCAGTATCTCG-1_1	5	PTC1
CAACCTCAGTGGTCCC-1_1	5	PTC1
CAACCTCCACGGCTAC-1_1	11	PTC1
CAACCTCCATACTACG-1_1	1	PTC1
CAACCTCCATGCAACT-1_1	2	PTC1
CAACCTCGTAGCGTAG-1_1	5	PTC1
CAACCTCGTGACGCCT-1_1	12	PTC1
CAACCTCTCATTGCGA-1_1	2	PTC1
CAACCTCTCCGCAGTG-1_1	2	PTC1
CAACCTCTCCTGCCAT-1_1	6	PTC1
CAACCTCTCCTTTCTC-1_1	2	PTC1
CAACTAGAGCGTTGCC-1_1	11	PTC1
CAACTAGAGGAATTAC-1_1	3	PTC1
CAACTAGCAAGTACCT-1_1	2	PTC1
CAACTAGCAGGGTATG-1_1	3	PTC1
CAACTAGGTATTCTCT-1_1	3	PTC1
CAACTAGGTCGCATCG-1_1	12	PTC1
CAACTAGGTGAGCGAT-1_1	3	PTC1
CAACTAGTCCAGTATG-1_1	5	PTC1
CAACTAGTCGAACGGA-1_1	11	PTC1
CAACTAGTCTAACTGG-1_1	1	PTC1
CAACTAGTCTTGAGGT-1_1	1	PTC1
CAAGAAAAGACGCTTT-1_1	5	PTC1
CAAGAAAAGCGCTCCA-1_1	1	PTC1
CAAGAAAAGTGCAAGC-1_1	5	PTC1
CAAGAAACACGCTTTC-1_1	5	PTC1
CAAGAAACAGCGTCCA-1_1	5	PTC1
CAAGAAAGTACTTGAC-1_1	1	PTC1
CAAGAAAGTATTACCG-1_1	12	PTC1
CAAGAAAGTCGGGTCT-1_1	2	PTC1
CAAGAAATCACATGCA-1_1	3	PTC1
CAAGAAATCGCATGAT-1_1	4	PTC1
CAAGAAATCGGCCGAT-1_1	2	PTC1
CAAGAAATCGTTTGCC-1_1	1	PTC1
CAAGAAATCTTGTACT-1_1	3	PTC1
CAAGATCAGCTCAACT-1_1	3	PTC1
CAAGATCAGTCCGTAT-1_1	3	PTC1
CAAGATCCAAAGGAAG-1_1	11	PTC1
CAAGATCCAGGACGTA-1_1	4	PTC1
CAAGATCGTCTTTCAT-1_1	3	PTC1
CAAGATCGTTCCGGCA-1_1	2	PTC1
CAAGATCTCTAACGGT-1_1	3	PTC1
CAAGATCTCTGCGGCA-1_1	9	PTC1
CAAGGCCAGGCCCTCA-1_1	9	PTC1
CAAGGCCCATGCCACG-1_1	2	PTC1
CAAGGCCGTCTTTCAT-1_1	5	PTC1
CAAGGCCGTGACCAAG-1_1	2	PTC1
CAAGGCCGTTCAGGCC-1_1	5	PTC1
CAAGGCCGTTCTCATT-1_1	3	PTC1
CAAGGCCTCGCTGATA-1_1	5	PTC1
CAAGGCCTCGGAGCAA-1_1	1	PTC1
CAAGGCCTCGTTACAG-1_1	2	PTC1
CAAGGCCTCTCATTCA-1_1	5	PTC1
CAAGTTGAGCTAGTCT-1_1	2	PTC1
CAAGTTGAGTAAGTAC-1_1	5	PTC1
CAAGTTGAGTTCGCAT-1_1	4	PTC1
CAAGTTGCAATCGGTT-1_1	4	PTC1
CAAGTTGCACACCGCA-1_1	1	PTC1
CAAGTTGGTCACACGC-1_1	1	PTC1
CAAGTTGGTGAAGGCT-1_1	6	PTC1
CAAGTTGGTGGTTTCA-1_1	3	PTC1
CAAGTTGGTGTCAATC-1_1	2	PTC1
CAAGTTGTCAGTGCAT-1_1	11	PTC1
CAAGTTGTCCTATGTT-1_1	2	PTC1
CACAAACAGCCAGAAC-1_1	1	PTC1
CACAAACAGGCCGAAT-1_1	2	PTC1
CACAAACAGGGAGTAA-1_1	1	PTC1
CACAAACCACACCGAC-1_1	5	PTC1
CACAAACCACTGAAGG-1_1	11	PTC1
CACAAACCAGATCCAT-1_1	4	PTC1
CACAAACCAGTAGAGC-1_1	2	PTC1
CACAAACCATGACGGA-1_1	0	PTC1
CACAAACCATGAGCGA-1_1	6	PTC1
CACAAACGTAAATGAC-1_1	2	PTC1
CACAAACGTAGCTCCG-1_1	2	PTC1
CACAAACGTAGGGACT-1_1	9	PTC1
CACAAACTCAATAAGG-1_1	1	PTC1
CACAAACTCAGCTCGG-1_1	3	PTC1
CACAAACTCATTATCC-1_1	6	PTC1
CACAAACTCGTGGACC-1_1	2	PTC1
CACAAACTCTGACCTC-1_1	2	PTC1
CACACAACACCGAATT-1_1	1	PTC1
CACACAACAGATGAGC-1_1	5	PTC1
CACACAACAGCTCGAC-1_1	3	PTC1
CACACAAGTACACCGC-1_1	9	PTC1
CACACAAGTGGTAACG-1_1	5	PTC1
CACACAAGTGTTGAGG-1_1	2	PTC1
CACACAATCAGATAAG-1_1	1	PTC1
CACACAATCGAGAACG-1_1	5	PTC1
CACACCTAGACACGAC-1_1	2	PTC1
CACACCTAGACACTAA-1_1	2	PTC1
CACACCTAGGGCATGT-1_1	5	PTC1
CACACCTAGTCGTTTG-1_1	3	PTC1
CACACCTCACCGTTGG-1_1	4	PTC1
CACACCTCAGCTATTG-1_1	2	PTC1
CACACCTCATCTCCCA-1_1	3	PTC1
CACACCTCATTAGGCT-1_1	9	PTC1
CACACCTGTCACCCAG-1_1	5	PTC1
CACACCTGTCTAGCCG-1_1	2	PTC1
CACACCTGTGCAGACA-1_1	5	PTC1
CACACCTGTTAAAGAC-1_1	2	PTC1
CACACCTTCAAGGCTT-1_1	5	PTC1
CACACCTTCAATCTCT-1_1	2	PTC1
CACACCTTCGTCCGTT-1_1	1	PTC1
CACACTCAGAAGGCCT-1_1	6	PTC1
CACACTCAGAAGGTTT-1_1	3	PTC1
CACACTCAGACAGACC-1_1	6	PTC1
CACACTCAGCAGACTG-1_1	5	PTC1
CACACTCAGCATGGCA-1_1	3	PTC1
CACACTCAGTGGACGT-1_1	4	PTC1
CACACTCCACATGTGT-1_1	5	PTC1
CACACTCCAGTTCATG-1_1	2	PTC1
CACACTCCATGGTAGG-1_1	5	PTC1
CACACTCCATTCACTT-1_1	5	PTC1
CACACTCGTAAACGCG-1_1	6	PTC1
CACACTCGTATAATGG-1_1	11	PTC1
CACACTCGTTAAGACA-1_1	5	PTC1
CACACTCTCGCTTGTC-1_1	2	PTC1
CACAGGCAGACCTTTG-1_1	5	PTC1
CACAGGCAGAGACGAA-1_1	5	PTC1
CACAGGCAGCCTTGAT-1_1	3	PTC1
CACAGGCCAGTATAAG-1_1	5	PTC1
CACAGGCCATTCACTT-1_1	5	PTC1
CACAGGCGTGCTCTTC-1_1	5	PTC1
CACAGGCGTTCAGGCC-1_1	2	PTC1
CACAGGCGTTGGACCC-1_1	3	PTC1
CACAGGCTCAGTTTGG-1_1	3	PTC1
CACAGGCTCCTTGGTC-1_1	1	PTC1
CACAGGCTCTTCATGT-1_1	4	PTC1
CACAGGCTCTTGTCAT-1_1	2	PTC1
CACAGTAAGACTAGAT-1_1	5	PTC1
CACAGTAAGCCCAATT-1_1	2	PTC1
CACAGTAAGCCGGTAA-1_1	5	PTC1
CACAGTAAGGAGTACC-1_1	2	PTC1
CACAGTAAGGTGCACA-1_1	5	PTC1
CACAGTAAGTCTCGGC-1_1	4	PTC1
CACAGTAAGTGAACAT-1_1	9	PTC1
CACAGTACACGTTGGC-1_1	2	PTC1
CACAGTAGTCCGCTGA-1_1	2	PTC1
CACAGTAGTCTAGCCG-1_1	3	PTC1
CACAGTAGTGCATCTA-1_1	1	PTC1
CACAGTAGTTAAAGTG-1_1	3	PTC1
CACAGTAGTTGGTTTG-1_1	2	PTC1
CACAGTATCACATACG-1_1	2	PTC1
CACAGTATCAGAGGTG-1_1	14	PTC1
CACAGTATCAGTACGT-1_1	2	PTC1
CACAGTATCCTGCCAT-1_1	2	PTC1
CACATAGAGAGTAAGG-1_1	2	PTC1
CACATAGAGTCTCAAC-1_1	1	PTC1
CACATAGCATAAAGGT-1_1	5	PTC1
CACATAGCATACGCCG-1_1	5	PTC1
CACATAGGTAATCGTC-1_1	4	PTC1
CACATAGGTACTCTCC-1_1	3	PTC1
CACATAGGTACTTAGC-1_1	2	PTC1
CACATAGGTAGAAAGG-1_1	2	PTC1
CACATAGGTTAAAGTG-1_1	1	PTC1
CACATAGTCCACGTGG-1_1	1	PTC1
CACATAGTCCCGACTT-1_1	3	PTC1
CACATAGTCCCTAACC-1_1	12	PTC1
CACATAGTCTATCCCG-1_1	9	PTC1
CACATTTAGAAGGCCT-1_1	14	PTC1
CACATTTAGAAGGTTT-1_1	2	PTC1
CACATTTAGAGACGAA-1_1	3	PTC1
CACATTTAGCAAATCA-1_1	4	PTC1
CACATTTAGGAGTAGA-1_1	9	PTC1
CACATTTCACATAACC-1_1	6	PTC1
CACATTTCACATCCGG-1_1	5	PTC1
CACATTTCATGAGCGA-1_1	3	PTC1
CACATTTGTCGCGGTT-1_1	3	PTC1
CACATTTGTGCTAGCC-1_1	9	PTC1
CACATTTTCGGTGTTA-1_1	11	PTC1
CACATTTTCGTGGACC-1_1	3	PTC1
CACATTTTCGTGGGAA-1_1	9	PTC1
CACATTTTCTCTGTCG-1_1	14	PTC1
CACCACTAGAATAGGG-1_1	2	PTC1
CACCACTAGACGACGT-1_1	9	PTC1
CACCACTAGCACGCCT-1_1	5	PTC1
CACCACTAGGCAGTCA-1_1	2	PTC1
CACCACTAGTAGCCGA-1_1	1	PTC1
CACCACTAGTCCATAC-1_1	0	PTC1
CACCACTAGTTAAGTG-1_1	5	PTC1
CACCACTCAAGCGTAG-1_1	3	PTC1
CACCACTCACATCCAA-1_1	1	PTC1
CACCACTCACCGAAAG-1_1	2	PTC1
CACCACTCAGGGCATA-1_1	2	PTC1
CACCACTCATGGTAGG-1_1	3	PTC1
CACCACTGTAAACGCG-1_1	2	PTC1
CACCACTGTAGGGACT-1_1	3	PTC1
CACCACTGTCTAGCGC-1_1	5	PTC1
CACCACTGTTCCACGG-1_1	2	PTC1
CACCACTGTTTAGGAA-1_1	2	PTC1
CACCACTTCAAGAAGT-1_1	2	PTC1
CACCACTTCACATAGC-1_1	5	PTC1
CACCACTTCCGTTGCT-1_1	3	PTC1
CACCACTTCCTAGTGA-1_1	11	PTC1
CACCACTTCCTCCTAG-1_1	3	PTC1
CACCACTTCCTGTACC-1_1	2	PTC1
CACCACTTCGGAATCT-1_1	5	PTC1
CACCACTTCTAACTGG-1_1	1	PTC1
CACCACTTCTCAACTT-1_1	1	PTC1
CACCACTTCTTCGGTC-1_1	5	PTC1
CACCAGGAGCAAATCA-1_1	2	PTC1
CACCAGGAGCTAAGAT-1_1	2	PTC1
CACCAGGAGGTGCAAC-1_1	4	PTC1
CACCAGGAGTACATGA-1_1	12	PTC1
CACCAGGAGTGCTGCC-1_1	5	PTC1
CACCAGGCAAAGTCAA-1_1	1	PTC1
CACCAGGCATGCGCAC-1_1	3	PTC1
CACCAGGGTAAACACA-1_1	2	PTC1
CACCAGGGTCGAGTTT-1_1	2	PTC1
CACCAGGTCAGGCCCA-1_1	2	PTC1
CACCAGGTCTAACGGT-1_1	6	PTC1
CACCAGGTCTCCCTGA-1_1	3	PTC1
CACCTTGAGAGTGACC-1_1	5	PTC1
CACCTTGCAATCGGTT-1_1	6	PTC1
CACCTTGCAGGTGGAT-1_1	2	PTC1
CACCTTGGTGATGTCT-1_1	2	PTC1
CACCTTGTCATGTCCC-1_1	5	PTC1
CACCTTGTCTTTACGT-1_1	3	PTC1
CACTCCAAGACACGAC-1_1	2	PTC1
CACTCCAAGAGTTGGC-1_1	5	PTC1
CACTCCAAGCCGATTT-1_1	5	PTC1
CACTCCACAAGTAATG-1_1	5	PTC1
CACTCCACAGCTGCAC-1_1	2	PTC1
CACTCCACAGCTTCGG-1_1	5	PTC1
CACTCCAGTAAAGTCA-1_1	5	PTC1
CACTCCAGTACGACCC-1_1	11	PTC1
CACTCCAGTCTCTCTG-1_1	5	PTC1
CACTCCAGTGTAACGG-1_1	1	PTC1
CACTCCAGTTAAAGAC-1_1	6	PTC1
CACTCCATCAGCGATT-1_1	1	PTC1
CACTCCATCCTGTAGA-1_1	4	PTC1
CACTCCATCTAGCACA-1_1	9	PTC1
CAGAATCAGAAGGACA-1_1	6	PTC1
CAGAATCAGCAATATG-1_1	2	PTC1
CAGAATCAGCGTTGCC-1_1	11	PTC1
CAGAATCAGCTCAACT-1_1	5	PTC1
CAGAATCAGTGGAGTC-1_1	5	PTC1
CAGAATCCAAGTAGTA-1_1	5	PTC1
CAGAATCCACATAACC-1_1	1	PTC1
CAGAATCCAGATCCAT-1_1	4	PTC1
CAGAATCCATGGATGG-1_1	5	PTC1
CAGAATCGTGAACCTT-1_1	2	PTC1
CAGAATCTCGGAGGTA-1_1	1	PTC1
CAGAATCTCTCATTCA-1_1	1	PTC1
CAGAGAGAGCAATCTC-1_1	1	PTC1
CAGAGAGAGCTAAGAT-1_1	5	PTC1
CAGAGAGAGTTGAGTA-1_1	1	PTC1
CAGAGAGCAAGGGTCA-1_1	5	PTC1
CAGAGAGCACCCATTC-1_1	6	PTC1
CAGAGAGCAGTATGCT-1_1	5	PTC1
CAGAGAGCATGCCTAA-1_1	4	PTC1
CAGAGAGCATTGGTAC-1_1	1	PTC1
CAGAGAGTCAGCTTAG-1_1	11	PTC1
CAGAGAGTCGTCGTTC-1_1	6	PTC1
CAGATCAAGAATGTTG-1_1	4	PTC1
CAGATCACAAACGCGA-1_1	4	PTC1
CAGATCACAAACGTGG-1_1	1	PTC1
CAGATCACATTAGGCT-1_1	1	PTC1
CAGATCAGTTACAGAA-1_1	4	PTC1
CAGATCAGTTTGGCGC-1_1	4	PTC1
CAGATCATCCTAAGTG-1_1	14	PTC1
CAGATCATCCTGCTTG-1_1	2	PTC1
CAGATCATCTCGTTTA-1_1	4	PTC1
CAGCAGCAGATCCCAT-1_1	2	PTC1
CAGCAGCAGTGATCGG-1_1	2	PTC1
CAGCAGCCACTGAAGG-1_1	1	PTC1
CAGCAGCCACTTCGAA-1_1	2	PTC1
CAGCAGCCAGCTGCAC-1_1	3	PTC1
CAGCAGCCAGTCAGCC-1_1	1	PTC1
CAGCAGCCATCGGAAG-1_1	5	PTC1
CAGCAGCGTAGCACGA-1_1	6	PTC1
CAGCAGCGTGCGCTTG-1_1	2	PTC1
CAGCAGCGTTAAGGGC-1_1	3	PTC1
CAGCAGCGTTCAGCGC-1_1	3	PTC1
CAGCAGCTCATTTGGG-1_1	5	PTC1
CAGCAGCTCGCACTCT-1_1	9	PTC1
CAGCAGCTCGGAGGTA-1_1	4	PTC1
CAGCAGCTCTTGTACT-1_1	11	PTC1
CAGCATAAGACTCGGA-1_1	1	PTC1
CAGCATACAAAGAATC-1_1	5	PTC1
CAGCATACACAGAGGT-1_1	1	PTC1
CAGCATACACTTACGA-1_1	1	PTC1
CAGCATACAGCTGCTG-1_1	5	PTC1
CAGCATACATCGATTG-1_1	2	PTC1
CAGCATAGTAGCTTGT-1_1	3	PTC1
CAGCATATCATCTGTT-1_1	4	PTC1
CAGCATATCGATCCCT-1_1	1	PTC1
CAGCATATCGTGGACC-1_1	2	PTC1
CAGCATATCTACGAGT-1_1	2	PTC1
CAGCCGAAGAAGAAGC-1_1	6	PTC1
CAGCCGAAGGATCGCA-1_1	4	PTC1
CAGCCGACAGCTGGCT-1_1	1	PTC1
CAGCCGAGTCAGAGGT-1_1	2	PTC1
CAGCCGAGTGCAGACA-1_1	4	PTC1
CAGCCGAGTGCTGTAT-1_1	11	PTC1
CAGCCGAGTTATCGGT-1_1	2	PTC1
CAGCCGAGTTCACCTC-1_1	5	PTC1
CAGCCGATCAACGGGA-1_1	9	PTC1
CAGCCGATCGCATGGC-1_1	5	PTC1
CAGCCGATCGCGTAGC-1_1	1	PTC1
CAGCGACAGATAGGAG-1_1	1	PTC1
CAGCGACAGATATGGT-1_1	9	PTC1
CAGCGACAGCTATGCT-1_1	4	PTC1
CAGCGACAGGCTCAGA-1_1	1	PTC1
CAGCGACAGTGTACCT-1_1	12	PTC1
CAGCGACCAGCTCCGA-1_1	1	PTC1
CAGCGACGTAAGGATT-1_1	2	PTC1
CAGCGACTCCGCAAGC-1_1	14	PTC1
CAGCGACTCTGGAGCC-1_1	1	PTC1
CAGCTAACAGATCGGA-1_1	4	PTC1
CAGCTAACATGACGGA-1_1	3	PTC1
CAGCTAACATGGTAGG-1_1	2	PTC1
CAGCTAACATTACGAC-1_1	3	PTC1
CAGCTAAGTACCGTTA-1_1	3	PTC1
CAGCTAAGTAGGGACT-1_1	5	PTC1
CAGCTAAGTATAGGGC-1_1	5	PTC1
CAGCTAATCACAGGCC-1_1	2	PTC1
CAGCTAATCACCTTAT-1_1	2	PTC1
CAGCTAATCCACTCCA-1_1	2	PTC1
CAGCTAATCCAGATCA-1_1	9	PTC1
CAGCTAATCGCACTCT-1_1	3	PTC1
CAGCTAATCGGCGCAT-1_1	11	PTC1
CAGCTGGAGAAGGTTT-1_1	11	PTC1
CAGCTGGAGACTGTAA-1_1	5	PTC1
CAGCTGGAGCGCTTAT-1_1	1	PTC1
CAGCTGGAGGGAACGG-1_1	9	PTC1
CAGCTGGAGTCGAGTG-1_1	5	PTC1
CAGCTGGCAACCGCCA-1_1	2	PTC1
CAGCTGGCAAGTTGTC-1_1	1	PTC1
CAGCTGGCACCAGTTA-1_1	5	PTC1
CAGCTGGGTGACGCCT-1_1	1	PTC1
CAGCTGGTCCGTAGGC-1_1	2	PTC1
CAGGTGCAGGTTACCT-1_1	1	PTC1
CAGGTGCCAAAGAATC-1_1	1	PTC1
CAGGTGCCAGGACGTA-1_1	14	PTC1
CAGGTGCCATACAGCT-1_1	2	PTC1
CAGGTGCCATGCCTAA-1_1	11	PTC1
CAGGTGCGTAGGCTGA-1_1	1	PTC1
CAGGTGCGTCGGCTCA-1_1	4	PTC1
CAGGTGCGTGCACGAA-1_1	2	PTC1
CAGGTGCGTGCCTGCA-1_1	2	PTC1
CAGGTGCTCAGAAATG-1_1	3	PTC1
CAGTAACAGACGCTTT-1_1	5	PTC1
CAGTAACAGAGTTGGC-1_1	14	PTC1
CAGTAACAGGGATCTG-1_1	2	PTC1
CAGTAACAGTCCCACG-1_1	2	PTC1
CAGTAACCACGAAACG-1_1	9	PTC1
CAGTAACCATCTCGCT-1_1	2	PTC1
CAGTAACGTCCGAACC-1_1	12	PTC1
CAGTAACGTCTAGAGG-1_1	3	PTC1
CAGTAACGTGAAATCA-1_1	2	PTC1
CAGTAACGTGGTCTCG-1_1	6	PTC1
CAGTAACTCCACGTGG-1_1	5	PTC1
CAGTCCTAGAAGGGTA-1_1	5	PTC1
CAGTCCTAGCCACTAT-1_1	3	PTC1
CAGTCCTAGCTACCGC-1_1	2	PTC1
CAGTCCTCAAGGACTG-1_1	2	PTC1
CAGTCCTCAAGTTAAG-1_1	3	PTC1
CAGTCCTCACCGAAAG-1_1	3	PTC1
CAGTCCTCATCACCCT-1_1	2	PTC1
CAGTCCTGTCCATCCT-1_1	5	PTC1
CAGTCCTGTCGAGTTT-1_1	14	PTC1
CAGTCCTGTGCACCAC-1_1	5	PTC1
CAGTCCTGTGGTTTCA-1_1	3	PTC1
CAGTCCTGTGTTGAGG-1_1	2	PTC1
CAGTCCTTCATGTCTT-1_1	6	PTC1
CAGTCCTTCCGATATG-1_1	2	PTC1
CAGTCCTTCCGTAGGC-1_1	2	PTC1
CATATGGAGACAAGCC-1_1	0	PTC1
CATATGGAGCCACCTG-1_1	2	PTC1
CATATGGCAAGAGGCT-1_1	5	PTC1
CATATGGCACGCTTTC-1_1	2	PTC1
CATATGGCATACAGCT-1_1	1	PTC1
CATATGGGTAAGGGCT-1_1	1	PTC1
CATATGGTCAACGCTA-1_1	5	PTC1
CATATGGTCAGGCCCA-1_1	6	PTC1
CATATGGTCGAACGGA-1_1	5	PTC1
CATATTCAGCACAGGT-1_1	2	PTC1
CATATTCAGTGTTGAA-1_1	2	PTC1
CATATTCAGTTACGGG-1_1	1	PTC1
CATATTCCACTGTCGG-1_1	5	PTC1
CATATTCCAGCTCGAC-1_1	11	PTC1
CATATTCGTATTACCG-1_1	14	PTC1
CATATTCGTCAGAAGC-1_1	5	PTC1
CATATTCGTGCACTTA-1_1	1	PTC1
CATATTCGTTCTGGTA-1_1	5	PTC1
CATATTCTCAGCAACT-1_1	11	PTC1
CATATTCTCGTCGTTC-1_1	6	PTC1
CATCAAGAGTTGTAGA-1_1	2	PTC1
CATCAAGCAATAGCAA-1_1	5	PTC1
CATCAAGCAGGATTGG-1_1	1	PTC1
CATCAAGCATAACCTG-1_1	3	PTC1
CATCAAGCATAGTAAG-1_1	2	PTC1
CATCAAGGTTAGTGGG-1_1	1	PTC1
CATCAAGTCTTACCTA-1_1	6	PTC1
CATCAGAAGATCTGCT-1_1	3	PTC1
CATCAGAAGGCCGAAT-1_1	2	PTC1
CATCAGAAGGGATACC-1_1	5	PTC1
CATCAGAAGTGTACTC-1_1	1	PTC1
CATCAGAAGTTTGCGT-1_1	3	PTC1
CATCAGACACACTGCG-1_1	5	PTC1
CATCAGACACCGCTAG-1_1	2	PTC1
CATCAGACAGAAGCAC-1_1	2	PTC1
CATCAGACAGCCTTTC-1_1	1	PTC1
CATCAGAGTTAGATGA-1_1	2	PTC1
CATCAGAGTTCGGGCT-1_1	11	PTC1
CATCAGAGTTCTCATT-1_1	5	PTC1
CATCAGAGTTTACTCT-1_1	2	PTC1
CATCAGATCATGTAGC-1_1	2	PTC1
CATCAGATCGGCTTGG-1_1	1	PTC1
CATCAGATCTCGCTTG-1_1	3	PTC1
CATCCACAGCCGTCGT-1_1	9	PTC1
CATCCACAGGTAAACT-1_1	5	PTC1
CATCCACAGGTGATTA-1_1	1	PTC1
CATCCACAGTACGATA-1_1	4	PTC1
CATCCACCAGTAGAGC-1_1	3	PTC1
CATCCACCATCCGGGT-1_1	1	PTC1
CATCCACGTCGCTTTC-1_1	3	PTC1
CATCCACGTGCAACTT-1_1	11	PTC1
CATCCACGTGCACTTA-1_1	1	PTC1
CATCCACGTGCTCTTC-1_1	4	PTC1
CATCCACGTGTGAAAT-1_1	6	PTC1
CATCCACGTTCCGTCT-1_1	11	PTC1
CATCCACTCATATCGG-1_1	3	PTC1
CATCCACTCTCTAGGA-1_1	5	PTC1
CATCCACTCTTTAGTC-1_1	5	PTC1
CATCGAAAGTGCGATG-1_1	1	PTC1
CATCGAAGTCAGTGGA-1_1	12	PTC1
CATCGAAGTGGTGTAG-1_1	2	PTC1
CATCGAAGTTACCAGT-1_1	5	PTC1
CATCGAAGTTGATTCG-1_1	5	PTC1
CATCGAATCCATGAGT-1_1	5	PTC1
CATCGAATCGCATGGC-1_1	2	PTC1
CATCGAATCTACTATC-1_1	2	PTC1
CATCGAATCTCGTATT-1_1	6	PTC1
CATCGAATCTTGGGTA-1_1	14	PTC1
CATCGAATCTTGTACT-1_1	9	PTC1
CATCGGGAGATGGGTC-1_1	12	PTC1
CATCGGGAGTGGAGTC-1_1	3	PTC1
CATCGGGAGTTAGGTA-1_1	2	PTC1
CATCGGGCAACTGGCC-1_1	2	PTC1
CATCGGGCACTCGACG-1_1	2	PTC1
CATCGGGCAGGGCATA-1_1	3	PTC1
CATCGGGCATGCATGT-1_1	5	PTC1
CATCGGGTCGGCCGAT-1_1	5	PTC1
CATGACAAGGAGTCTG-1_1	5	PTC1
CATGACAAGTCTCAAC-1_1	3	PTC1
CATGACAAGTGTGAAT-1_1	4	PTC1
CATGACACAAACTGTC-1_1	9	PTC1
CATGACACAGTTCATG-1_1	1	PTC1
CATGACACATCGATTG-1_1	2	PTC1
CATGACACATGCAACT-1_1	3	PTC1
CATGACACATGCCTAA-1_1	2	PTC1
CATGACAGTAAGAGGA-1_1	2	PTC1
CATGACAGTATATGAG-1_1	3	PTC1
CATGACAGTCGGCTCA-1_1	5	PTC1
CATGACAGTTGGTGGA-1_1	2	PTC1
CATGACAGTTTGACAC-1_1	1	PTC1
CATGACATCGTCCAGG-1_1	5	PTC1
CATGACATCTGCGTAA-1_1	3	PTC1
CATGCCTAGGTTACCT-1_1	1	PTC1
CATGCCTCAGGATTGG-1_1	5	PTC1
CATGCCTCATCATCCC-1_1	4	PTC1
CATGCCTGTACAAGTA-1_1	12	PTC1
CATGCCTGTAGTGAAT-1_1	5	PTC1
CATGCCTGTCCGTTAA-1_1	6	PTC1
CATGCCTGTTCAGGCC-1_1	6	PTC1
CATGCCTTCCCTTGCA-1_1	5	PTC1
CATGGCGAGAGCAATT-1_1	11	PTC1
CATGGCGAGAGTGAGA-1_1	5	PTC1
CATGGCGAGCAATCTC-1_1	3	PTC1
CATGGCGCACCGAATT-1_1	4	PTC1
CATGGCGCACGCATCG-1_1	6	PTC1
CATGGCGCATACAGCT-1_1	3	PTC1
CATGGCGGTACCATCA-1_1	9	PTC1
CATGGCGGTACCGGCT-1_1	5	PTC1
CATGGCGGTCACCCAG-1_1	5	PTC1
CATGGCGGTCAGAATA-1_1	3	PTC1
CATGGCGGTCCAAGTT-1_1	3	PTC1
CATGGCGGTGCACGAA-1_1	3	PTC1
CATGGCGGTTCGAATC-1_1	1	PTC1
CATGGCGTCACATGCA-1_1	2	PTC1
CATGGCGTCCTATTCA-1_1	5	PTC1
CATGGCGTCTAACCGA-1_1	2	PTC1
CATGGCGTCTCTGTCG-1_1	6	PTC1
CATTATCAGGTGGGTT-1_1	2	PTC1
CATTATCCAATCACAC-1_1	12	PTC1
CATTATCCAGCTGTTA-1_1	3	PTC1
CATTATCCATAACCTG-1_1	5	PTC1
CATTATCCATCACAAC-1_1	3	PTC1
CATTATCGTGGACGAT-1_1	3	PTC1
CATTATCGTGTGGCTC-1_1	3	PTC1
CATTATCTCTGCTGCT-1_1	4	PTC1
CATTCGCAGACTGGGT-1_1	6	PTC1
CATTCGCAGGGCATGT-1_1	4	PTC1
CATTCGCAGTCGATAA-1_1	2	PTC1
CATTCGCAGTGGGTTG-1_1	2	PTC1
CATTCGCCACCATCCT-1_1	2	PTC1
CATTCGCGTAGCTAAA-1_1	3	PTC1
CATTCGCGTATGGTTC-1_1	5	PTC1
CATTCGCGTGACGCCT-1_1	6	PTC1
CATTCGCGTGTTTGTG-1_1	3	PTC1
CATTCGCTCGTGGGAA-1_1	3	PTC1
CATTCGCTCTGGCGAC-1_1	1	PTC1
CCAATCCAGAGACGAA-1_1	3	PTC1
CCAATCCAGTGCGATG-1_1	2	PTC1
CCAATCCCAGGATCGA-1_1	2	PTC1
CCAATCCCATCCTTGC-1_1	5	PTC1
CCAATCCCATTTCACT-1_1	6	PTC1
CCAATCCGTACCGTAT-1_1	4	PTC1
CCAATCCGTCGCATAT-1_1	2	PTC1
CCAATCCGTCTAGCGC-1_1	2	PTC1
CCAATCCGTTGAGTTC-1_1	3	PTC1
CCAATCCGTTGTCGCG-1_1	2	PTC1
CCAATCCTCGGAGCAA-1_1	1	PTC1
CCAATCCTCGTAGATC-1_1	2	PTC1
CCACCTAAGCTCAACT-1_1	4	PTC1
CCACCTAAGTGAACGC-1_1	3	PTC1
CCACCTACAACTTGAC-1_1	5	PTC1
CCACCTACAATGAAAC-1_1	5	PTC1
CCACCTAGTCCATCCT-1_1	5	PTC1
CCACCTAGTTACAGAA-1_1	3	PTC1
CCACCTATCAAACCGT-1_1	2	PTC1
CCACCTATCTGCGTAA-1_1	1	PTC1
CCACGGAAGATGGCGT-1_1	3	PTC1
CCACGGACACAGGCCT-1_1	1	PTC1
CCACGGACATCCCACT-1_1	4	PTC1
CCACGGACATGTCCTC-1_1	1	PTC1
CCACGGAGTAAGTGTA-1_1	1	PTC1
CCACGGAGTGCACTTA-1_1	0	PTC1
CCACGGAGTGGTCCGT-1_1	1	PTC1
CCACGGAGTGTCCTCT-1_1	14	PTC1
CCACGGAGTTAAGATG-1_1	4	PTC1
CCACGGATCAGATAAG-1_1	2	PTC1
CCACGGATCGTAGGAG-1_1	2	PTC1
CCACGGATCGTCTGAA-1_1	5	PTC1
CCACGGATCTACTCAT-1_1	3	PTC1
CCACGGATCTCTGTCG-1_1	5	PTC1
CCACTACAGAATAGGG-1_1	11	PTC1
CCACTACAGACTCGGA-1_1	6	PTC1
CCACTACAGAGTACCG-1_1	4	PTC1
CCACTACAGATCCTGT-1_1	5	PTC1
CCACTACAGCAATATG-1_1	5	PTC1
CCACTACCACCGTTGG-1_1	5	PTC1
CCACTACCACGTCTCT-1_1	1	PTC1
CCACTACGTACATGTC-1_1	3	PTC1
CCACTACGTATAGTAG-1_1	5	PTC1
CCACTACGTCTCTCGT-1_1	9	PTC1
CCACTACGTGACTCAT-1_1	5	PTC1
CCACTACGTTGGAGGT-1_1	3	PTC1
CCACTACTCAGAGACG-1_1	1	PTC1
CCACTACTCAGTGCAT-1_1	5	PTC1
CCACTACTCCGCGGTA-1_1	3	PTC1
CCACTACTCCTTTCTC-1_1	14	PTC1
CCAGCGAAGTTCGCGC-1_1	3	PTC1
CCAGCGACAGACGCTC-1_1	4	PTC1
CCAGCGACAGCTTCGG-1_1	9	PTC1
CCAGCGACAGTATAAG-1_1	4	PTC1
CCAGCGACATATACGC-1_1	2	PTC1
CCAGCGACATATGGTC-1_1	5	PTC1
CCAGCGACATCCCATC-1_1	1	PTC1
CCAGCGAGTACACCGC-1_1	5	PTC1
CCAGCGAGTACCCAAT-1_1	1	PTC1
CCAGCGATCACATGCA-1_1	2	PTC1
CCAGCGATCATGCAAC-1_1	5	PTC1
CCAGCGATCCCTCTTT-1_1	5	PTC1
CCAGCGATCGCCCTTA-1_1	1	PTC1
CCATGTCAGACCTAGG-1_1	9	PTC1
CCATGTCCAAGAAAGG-1_1	4	PTC1
CCATGTCCATAACCTG-1_1	2	PTC1
CCATGTCCATGCAACT-1_1	3	PTC1
CCATGTCGTACTTGAC-1_1	2	PTC1
CCATGTCGTATTCTCT-1_1	3	PTC1
CCATGTCTCAGGCAAG-1_1	12	PTC1
CCATGTCTCATACGGT-1_1	3	PTC1
CCATGTCTCCTATTCA-1_1	2	PTC1
CCATTCGAGTAGCGGT-1_1	6	PTC1
CCATTCGCAATGGAGC-1_1	5	PTC1
CCATTCGCACTAGTAC-1_1	9	PTC1
CCATTCGCAGGTCGTC-1_1	6	PTC1
CCATTCGCATGCCTTC-1_1	1	PTC1
CCATTCGCATGCTAGT-1_1	3	PTC1
CCATTCGGTAAAGGAG-1_1	2	PTC1
CCATTCGGTGATGTCT-1_1	2	PTC1
CCATTCGTCAGCGACC-1_1	3	PTC1
CCATTCGTCAGCGATT-1_1	5	PTC1
CCATTCGTCGAGGTAG-1_1	11	PTC1
CCATTCGTCGTAGGAG-1_1	5	PTC1
CCATTCGTCTAAGCCA-1_1	2	PTC1
CCATTCGTCTCCTATA-1_1	3	PTC1
CCATTCGTCTGATTCT-1_1	2	PTC1
CCATTCGTCTTCAACT-1_1	5	PTC1
CCCAATCAGGTACTCT-1_1	11	PTC1
CCCAATCAGTCTCAAC-1_1	1	PTC1
CCCAATCGTAGGAGTC-1_1	4	PTC1
CCCAATCGTGTTCGAT-1_1	1	PTC1
CCCAATCTCATTGCGA-1_1	5	PTC1
CCCAATCTCGCAAGCC-1_1	9	PTC1
CCCAATCTCGGCATCG-1_1	2	PTC1
CCCAGTTAGAGCCTAG-1_1	5	PTC1
CCCAGTTAGGGAACGG-1_1	2	PTC1
CCCAGTTAGTCATCCA-1_1	4	PTC1
CCCAGTTCAAGCCCAC-1_1	6	PTC1
CCCAGTTCAATGAATG-1_1	1	PTC1
CCCAGTTCATTTGCCC-1_1	2	PTC1
CCCAGTTGTCTTTCAT-1_1	5	PTC1
CCCAGTTTCACTTCAT-1_1	2	PTC1
CCCATACAGCGTTGCC-1_1	3	PTC1
CCCATACAGTAGATGT-1_1	2	PTC1
CCCATACAGTGTACGG-1_1	5	PTC1
CCCATACCAATAGAGT-1_1	5	PTC1
CCCATACCAGGTCGTC-1_1	1	PTC1
CCCATACCATGCCACG-1_1	9	PTC1
CCCATACGTGTGACCC-1_1	6	PTC1
CCCATACGTTATTCTC-1_1	1	PTC1
CCCATACGTTTGTTGG-1_1	4	PTC1
CCCTCCTAGATAGCAT-1_1	5	PTC1
CCCTCCTAGCGTGAGT-1_1	5	PTC1
CCCTCCTAGGCAATTA-1_1	6	PTC1
CCCTCCTAGGTAGCTG-1_1	12	PTC1
CCCTCCTAGTGCCATT-1_1	3	PTC1
CCCTCCTCAAGCCCAC-1_1	1	PTC1
CCCTCCTCACACAGAG-1_1	2	PTC1
CCCTCCTCACGGTAGA-1_1	1	PTC1
CCCTCCTGTATAGTAG-1_1	3	PTC1
CCCTCCTGTATTACCG-1_1	3	PTC1
CCCTCCTGTCAAACTC-1_1	1	PTC1
CCCTCCTGTCTGGAGA-1_1	5	PTC1
CCCTCCTTCATAGCAC-1_1	2	PTC1
CCCTCCTTCTGCGACG-1_1	2	PTC1
CCGGGATAGTGGGATC-1_1	5	PTC1
CCGGGATCATGGTTGT-1_1	4	PTC1
CCGGGATGTATATGAG-1_1	3	PTC1
CCGGGATGTCTCATCC-1_1	4	PTC1
CCGGGATTCCACGAAT-1_1	2	PTC1
CCGGGATTCCAGTAGT-1_1	2	PTC1
CCGGGATTCGTACGGC-1_1	4	PTC1
CCGGTAGAGGATGTAT-1_1	5	PTC1
CCGGTAGAGGGATCTG-1_1	2	PTC1
CCGGTAGCAAAGAATC-1_1	11	PTC1
CCGGTAGCATGCCCGA-1_1	9	PTC1
CCGGTAGGTTGTCGCG-1_1	5	PTC1
CCGGTAGTCTTGAGGT-1_1	9	PTC1
CCGTACTAGGCTCAGA-1_1	5	PTC1
CCGTACTCATATACCG-1_1	5	PTC1
CCGTACTCATCACCCT-1_1	4	PTC1
CCGTACTGTAGCAAAT-1_1	1	PTC1
CCGTACTGTATCAGTC-1_1	4	PTC1
CCGTACTGTCATGCAT-1_1	2	PTC1
CCGTACTGTCGGCATC-1_1	5	PTC1
CCGTACTGTTAGTGGG-1_1	5	PTC1
CCGTACTGTTCTGTTT-1_1	4	PTC1
CCGTACTTCAACACGT-1_1	2	PTC1
CCGTACTTCACTATTC-1_1	5	PTC1
CCGTACTTCAGTCCCT-1_1	2	PTC1
CCGTACTTCATGTCCC-1_1	5	PTC1
CCGTACTTCTTGCCGT-1_1	1	PTC1
CCGTGGAAGCGAAGGG-1_1	5	PTC1
CCGTGGAAGCTCCTCT-1_1	2	PTC1
CCGTGGAAGGATTCGG-1_1	2	PTC1
CCGTGGAAGGCCATAG-1_1	1	PTC1
CCGTGGACAAATTGCC-1_1	2	PTC1
CCGTGGAGTACTCGCG-1_1	2	PTC1
CCGTGGATCAATCTCT-1_1	2	PTC1
CCGTGGATCGGTCCGA-1_1	2	PTC1
CCGTGGATCTTGTCAT-1_1	4	PTC1
CCGTTCAAGCGATGAC-1_1	3	PTC1
CCGTTCAAGTACTTGC-1_1	5	PTC1
CCGTTCACAGCTCCGA-1_1	5	PTC1
CCGTTCAGTGCGCTTG-1_1	5	PTC1
CCGTTCATCCCTTGTG-1_1	5	PTC1
CCGTTCATCTACGAGT-1_1	5	PTC1
CCTAAAGAGATAGGAG-1_1	3	PTC1
CCTAAAGAGATGTTAG-1_1	1	PTC1
CCTAAAGAGGCGATAC-1_1	12	PTC1
CCTAAAGCATGCCTAA-1_1	3	PTC1
CCTAAAGTCCGTTGTC-1_1	5	PTC1
CCTAAAGTCCTAGAAC-1_1	2	PTC1
CCTAAAGTCTAGCACA-1_1	5	PTC1
CCTAAAGTCTTGCAAG-1_1	9	PTC1
CCTACACAGAGACTAT-1_1	3	PTC1
CCTACACAGGTGACCA-1_1	5	PTC1
CCTACACCAACACGCC-1_1	3	PTC1
CCTACACCACGGATAG-1_1	2	PTC1
CCTACACCAGGTCTCG-1_1	2	PTC1
CCTACACGTAGCTAAA-1_1	5	PTC1
CCTACACGTGGAAAGA-1_1	9	PTC1
CCTACACTCACCATAG-1_1	2	PTC1
CCTACACTCCGTACAA-1_1	2	PTC1
CCTACACTCTGCAGTA-1_1	2	PTC1
CCTACCAAGAACAACT-1_1	6	PTC1
CCTACCAAGCGAGAAA-1_1	1	PTC1
CCTACCAAGGCCCTCA-1_1	2	PTC1
CCTACCACACATTAGC-1_1	2	PTC1
CCTACCACAGGCTCAC-1_1	5	PTC1
CCTACCAGTATGAATG-1_1	3	PTC1
CCTACCAGTTTGCATG-1_1	6	PTC1
CCTACCATCCACTCCA-1_1	5	PTC1
CCTACCATCCTTGCCA-1_1	6	PTC1
CCTACCATCGGTGTCG-1_1	2	PTC1
CCTACCATCTTCCTTC-1_1	2	PTC1
CCTAGCTAGAGCTGCA-1_1	4	PTC1
CCTAGCTAGGTGTTAA-1_1	9	PTC1
CCTAGCTAGTCGTTTG-1_1	4	PTC1
CCTAGCTCAACGCACC-1_1	5	PTC1
CCTAGCTCAGTGGAGT-1_1	6	PTC1
CCTAGCTCATACTCTT-1_1	6	PTC1
CCTAGCTCATTCTCAT-1_1	1	PTC1
CCTAGCTGTATAGGGC-1_1	1	PTC1
CCTAGCTGTGCTCTTC-1_1	2	PTC1
CCTAGCTGTTCTGTTT-1_1	1	PTC1
CCTAGCTTCCTCTAGC-1_1	3	PTC1
CCTAGCTTCGTTACGA-1_1	3	PTC1
CCTAGCTTCTGCGACG-1_1	2	PTC1
CCTATTAAGAATCTCC-1_1	11	PTC1
CCTATTAAGTTACCCA-1_1	4	PTC1
CCTATTACAAGCGCTC-1_1	4	PTC1
CCTATTACAATGAAAC-1_1	3	PTC1
CCTATTAGTTAAGTAG-1_1	2	PTC1
CCTATTATCCAAGTAC-1_1	5	PTC1
CCTATTATCGTCCGTT-1_1	5	PTC1
CCTATTATCTACGAGT-1_1	11	PTC1
CCTATTATCTCGGACG-1_1	2	PTC1
CCTCAGTAGGAACTGC-1_1	2	PTC1
CCTCAGTAGTCGCCGT-1_1	5	PTC1
CCTCAGTCAACTGGCC-1_1	5	PTC1
CCTCAGTCAGTACACT-1_1	2	PTC1
CCTCAGTGTCGACTAT-1_1	9	PTC1
CCTCAGTGTCTCTTTA-1_1	1	PTC1
CCTCAGTGTCTGATTG-1_1	2	PTC1
CCTCAGTGTGTGTGCC-1_1	4	PTC1
CCTCAGTGTTCTCATT-1_1	3	PTC1
CCTCAGTTCACCACCT-1_1	3	PTC1
CCTCAGTTCAGGCGAA-1_1	4	PTC1
CCTCAGTTCATGTCCC-1_1	2	PTC1
CCTCTGAAGACTTGAA-1_1	1	PTC1
CCTCTGAAGCACAGGT-1_1	2	PTC1
CCTCTGAAGCGACGTA-1_1	2	PTC1
CCTCTGACACAGATTC-1_1	2	PTC1
CCTCTGACATACGCCG-1_1	1	PTC1
CCTCTGACATCCGCGA-1_1	3	PTC1
CCTCTGACATGCAACT-1_1	6	PTC1
CCTCTGAGTCTTGATG-1_1	5	PTC1
CCTCTGATCCGCGGTA-1_1	3	PTC1
CCTCTGATCCTAAGTG-1_1	1	PTC1
CCTCTGATCTATCCCG-1_1	2	PTC1
CCTCTGATCTGCTGTC-1_1	5	PTC1
CCTTACGAGCTCCCAG-1_1	1	PTC1
CCTTACGAGTCTCCTC-1_1	5	PTC1
CCTTACGCAAGAAAGG-1_1	11	PTC1
CCTTACGTCAGTGTTG-1_1	5	PTC1
CCTTCCCCACCGATAT-1_1	4	PTC1
CCTTCCCCACTCGACG-1_1	3	PTC1
CCTTCCCCAGACTCGC-1_1	5	PTC1
CCTTCCCGTACCTACA-1_1	1	PTC1
CCTTCCCGTATAGGTA-1_1	11	PTC1
CCTTCCCGTCAACATC-1_1	1	PTC1
CCTTCCCGTCACACGC-1_1	4	PTC1
CCTTCCCGTCCAAGTT-1_1	1	PTC1
CCTTCCCTCCAAGTAC-1_1	11	PTC1
CCTTCCCTCCATGCTC-1_1	2	PTC1
CCTTCCCTCGAACTGT-1_1	1	PTC1
CCTTCCCTCGCTTAGA-1_1	3	PTC1
CCTTCGACAATAGCAA-1_1	1	PTC1
CCTTCGACAATGTTGC-1_1	1	PTC1
CCTTCGAGTCCATCCT-1_1	11	PTC1
CCTTCGAGTCCTCCAT-1_1	5	PTC1
CCTTCGAGTTGACGTT-1_1	2	PTC1
CCTTCGAGTTGTGGAG-1_1	3	PTC1
CCTTCGATCAACGAAA-1_1	1	PTC1
[truncated: 44,216 more rows]
