# Supplementary material for: Receptor–ligand pair typing and prognostic risk model for papillary thyroid carcinoma based on single-cell sequencing
Source: Front Immunol. 2022 Jul 22;13:902550. doi: 10.3389/fimmu.2022.902550 (PMC9354623; doi:10.3389/fimmu.2022.902550)
Supplement: Supplementary file 1 [file DataSheet_1.zip › supplementary table 2.xlsx]

## Sheet: Sheet1
Tag	p_val	avg_logFC	pct.1	pct.2	p_val_adj	cluster	gene
CLU	0	2.90821	0.971	0.208	0	0	CLU
C2orf40	0	2.61394	0.737	0.057	0	0	C2orf40
IGFBP5	0	2.31379	0.684	0.085	0	0	IGFBP5
TG	0	2.30221	0.85	0.108	0	0	TG
MGST1	0	2.15599	0.898	0.096	0	0	MGST1
WFDC2	0	1.94535	0.722	0.055	0	0	WFDC2
S100A13	0	1.91185	0.904	0.144	0	0	S100A13
ZCCHC12	0	1.91031	0.503	0.023	0	0	ZCCHC12
NPC2	0	1.89037	0.916	0.42	0	0	NPC2
TSC22D1	0	1.88636	0.786	0.16	0	0	TSC22D1
EPCAM	0	1.81033	0.849	0.061	0	0	EPCAM
CAV1	0	1.79893	0.749	0.127	0	0	CAV1
APLP2	0	1.79451	0.902	0.275	0	0	APLP2
TACSTD2	0	1.7552	0.649	0.051	0	0	TACSTD2
FN1	0	1.73583	0.9	0.214	0	0	FN1
S100A1	0	1.6672	0.793	0.073	0	0	S100A1
SPINT2	0	1.64218	0.862	0.208	0	0	SPINT2
CST6	0	1.63946	0.68	0.047	0	0	CST6
KRT7	0	1.57408	0.758	0.08	0	0	KRT7
ATP1B1	0	1.56379	0.791	0.125	0	0	ATP1B1
ARMCX3	0	1.54629	0.571	0.134	0	0	ARMCX3
KRT18	0	1.53568	0.787	0.07	0	0	KRT18
KRT19	0	1.51615	0.625	0.051	0	0	KRT19
CD24	0	1.50636	0.821	0.106	0	0	CD24
CAV2	0	1.48639	0.721	0.075	0	0	CAV2
DSP	0	1.48295	0.693	0.051	0	0	DSP
S100A6	0	1.45986	0.996	0.837	0	0	S100A6
LCN12	0	1.4343	0.611	0.024	0	0	LCN12
MDK	0	1.42874	0.653	0.063	0	0	MDK
SDC4	0	1.4119	0.701	0.06	0	0	SDC4
CLDN4	0	1.40676	0.741	0.058	0	0	CLDN4
PRSS23	0	1.38626	0.607	0.088	0	0	PRSS23
SLC34A2	0	1.3844	0.644	0.061	0	0	SLC34A2
NMB	0	1.37977	0.512	0.056	0	0	NMB
CLDN3	0	1.37712	0.697	0.048	0	0	CLDN3
DHRS3	0	1.34263	0.666	0.1	0	0	DHRS3
SERPINA1	0	1.3406	0.791	0.17	0	0	SERPINA1
LMO3	0	1.31698	0.64	0.028	0	0	LMO3
SFTA3	0	1.31405	0.64	0.027	0	0	SFTA3
IGFBP6	0	1.30291	0.55	0.075	0	0	IGFBP6
APOE	0	1.29068	0.675	0.198	0	0	APOE
CTSB	0	1.28569	0.922	0.336	0	0	CTSB
CLDN7	0	1.27651	0.71	0.057	0	0	CLDN7
MUC15	0	1.27098	0.609	0.026	0	0	MUC15
KRT8	0	1.26674	0.707	0.061	0	0	KRT8
GPX3	0	1.26198	0.609	0.102	0	0	GPX3
TSHR	0	1.2598	0.6	0.03	0	0	TSHR
NKX2-1	0	1.24202	0.671	0.035	0	0	NKX2-1
PAX8	0	1.23944	0.628	0.044	0	0	PAX8
IGSF1	0	1.22335	0.569	0.028	0	0	IGSF1
PDLIM1	0	1.22304	0.739	0.112	0	0	PDLIM1
PLPP3	0	1.2203	0.645	0.065	0	0	PLPP3
CD9	0	1.21503	0.846	0.269	0	0	CD9
LGALS3	0	1.20878	0.893	0.306	0	0	LGALS3
CPE	0	1.20256	0.67	0.078	0	0	CPE
CLIC3	0	1.19381	0.644	0.142	0	0	CLIC3
TPD52L1	0	1.18974	0.551	0.023	0	0	TPD52L1
PEBP1	0	1.18693	0.889	0.41	0	0	PEBP1
NTRK2	0	1.17535	0.597	0.031	0	0	NTRK2
MAOA	0	1.16881	0.507	0.026	0	0	MAOA
DAPK2	0	1.16817	0.555	0.038	0	0	DAPK2
CCND1	0	1.16793	0.667	0.095	0	0	CCND1
HOPX	0	1.15764	0.761	0.208	0	0	HOPX
CTSH	0	1.14847	0.582	0.218	0	0	CTSH
CAMK2N1	0	1.14359	0.558	0.045	0	0	CAMK2N1
SOX4	0	1.13449	0.647	0.112	0	0	SOX4
PERP	0	1.1262	0.659	0.084	0	0	PERP
S100A14	0	1.12522	0.585	0.039	0	0	S100A14
HSP90B1	0	1.12191	0.88	0.452	0	0	HSP90B1
APOC1	0	1.10463	0.605	0.133	0	0	APOC1
TIMP1	0	1.09902	0.882	0.318	0	0	TIMP1
TSTD1	0	1.09567	0.798	0.273	0	0	TSTD1
MPZL2	0	1.09524	0.594	0.043	0	0	MPZL2
DUSP6	0	1.07679	0.675	0.152	0	0	DUSP6
ASAH1	0	1.06383	0.792	0.267	0	0	ASAH1
PRDX5	0	1.052	0.845	0.386	0	0	PRDX5
VEGFA	0	1.05121	0.574	0.083	0	0	VEGFA
CDH1	0	1.04517	0.562	0.029	0	0	CDH1
C19orf33	0	1.04073	0.507	0.024	0	0	C19orf33
MET	0	1.03943	0.547	0.019	0	0	MET
PLS3	0	1.03577	0.616	0.067	0	0	PLS3
MXRA7	0	1.03105	0.625	0.071	0	0	MXRA7
DAPL1	0	1.02646	0.514	0.03	0	0	DAPL1
AK1	0	1.02379	0.545	0.064	0	0	AK1
CHPT1	0	1.02305	0.532	0.101	0	0	CHPT1
GSTP1	0	1.0213	0.915	0.484	0	0	GSTP1
TNFRSF12A	0	1.01416	0.539	0.04	0	0	TNFRSF12A
NPNT	0	1.00324	0.525	0.025	0	0	NPNT
GNAS	0	0.988114	0.891	0.499	0	0	GNAS
BHLHE41	0	0.965444	0.563	0.096	0	0	BHLHE41
NDUFC2	0	0.962509	0.797	0.396	0	0	NDUFC2
ANXA1	0	0.944692	0.923	0.608	0	0	ANXA1
SLC5A3	0	0.925319	0.537	0.081	0	0	SLC5A3
NEAT1	0	0.924259	0.934	0.643	0	0	NEAT1
SDC2	0	0.921323	0.547	0.06	0	0	SDC2
DMKN	0	0.919822	0.534	0.028	0	0	DMKN
TMEM98	0	0.901514	0.512	0.035	0	0	TMEM98
RRBP1	0	0.870834	0.63	0.163	0	0	RRBP1
MRPS6	0	0.859188	0.684	0.258	0	0	MRPS6
CD63	0	0.850122	0.924	0.551	0	0	CD63
C4orf48	0	0.833082	0.685	0.286	0	0	C4orf48
GPX4	0	0.825559	0.869	0.521	0	0	GPX4
PGRMC1	0	0.805611	0.578	0.108	0	0	PGRMC1
HACD3	0	0.788881	0.543	0.095	0	0	HACD3
HSPA5	0	0.775272	0.715	0.353	0	0	HSPA5
CPQ	0	0.773417	0.516	0.095	0	0	CPQ
GCSH	0	0.751733	0.513	0.077	0	0	GCSH
SNHG7	0	0.741829	0.526	0.172	0	0	SNHG7
TMED4	0	0.73613	0.649	0.191	0	0	TMED4
TXNL1	0	0.73511	0.626	0.226	0	0	TXNL1
PRDX1	0	0.726325	0.853	0.501	0	0	PRDX1
MBIP	0	0.725447	0.509	0.08	0	0	MBIP
CLTA	0	0.722842	0.757	0.356	0	0	CLTA
FKBP2	0	0.72161	0.697	0.261	0	0	FKBP2
NGFRAP1	0	0.720717	0.621	0.143	0	0	NGFRAP1
TMEM87A	0	0.718388	0.575	0.141	0	0	TMEM87A
SELM	0	0.718334	0.631	0.18	0	0	SELM
BEX4	0	0.707559	0.593	0.169	0	0	BEX4
TTC3	0	0.705369	0.655	0.217	0	0	TTC3
TMEM59	0	0.696957	0.823	0.524	0	0	TMEM59
SEPW1	0	0.686613	0.705	0.334	0	0	SEPW1
CD59	0	0.681612	0.725	0.246	0	0	CD59
SNHG8	0	0.676354	0.724	0.373	0	0	SNHG8
DSTN	0	0.670155	0.785	0.336	0	0	DSTN
CPVL	0	0.664648	0.535	0.144	0	0	CPVL
NDUFA4	0	0.66016	0.886	0.643	0	0	NDUFA4
MARCKSL1	0	0.658814	0.57	0.159	0	0	MARCKSL1
PCBD1	0	0.652357	0.515	0.119	0	0	PCBD1
TSPAN3	0	0.639007	0.511	0.103	0	0	TSPAN3
SMIM14	0	0.632176	0.55	0.148	0	0	SMIM14
MT-ND4L	0	0.631144	0.921	0.641	0	0	MT-ND4L
MTCH1	0	0.630257	0.586	0.189	0	0	MTCH1
LMAN1	0	0.62939	0.604	0.202	0	0	LMAN1
CD151	0	0.629221	0.585	0.147	0	0	CD151
FAM3C	0	0.625277	0.581	0.146	0	0	FAM3C
CAT	0	0.618136	0.505	0.159	0	0	CAT
KDELR1	0	0.616591	0.62	0.214	0	0	KDELR1
GTF2I	0	0.613074	0.589	0.193	0	0	GTF2I
SSR3	0	0.605678	0.637	0.31	0	0	SSR3
PDIA3	0	0.60485	0.733	0.395	0	0	PDIA3
RCN2	0	0.603168	0.571	0.178	0	0	RCN2
PDIA6	0	0.601688	0.697	0.323	0	0	PDIA6
YWHAE	0	0.590928	0.755	0.365	0	0	YWHAE
PRDX2	0	0.589145	0.649	0.252	0	0	PRDX2
NDUFC1	0	0.58772	0.692	0.314	0	0	NDUFC1
PLA2G16	0	0.585867	0.529	0.166	0	0	PLA2G16
PDCD4	0	0.584246	0.663	0.258	0	0	PDCD4
PLCG2	0	0.571728	0.644	0.348	0	0	PLCG2
MT-ND3	0	0.56724	0.96	0.927	0	0	MT-ND3
SQSTM1	0	0.566079	0.71	0.336	0	0	SQSTM1
OCIAD2	0	0.561156	0.648	0.245	0	0	OCIAD2
ATP1A1	0	0.553913	0.61	0.231	0	0	ATP1A1
FIS1	0	0.553653	0.687	0.327	0	0	FIS1
CTNNB1	0	0.549449	0.528	0.236	0	0	CTNNB1
LAPTM4A	0	0.547352	0.78	0.407	0	0	LAPTM4A
ZFAS1	0	0.542389	0.834	0.532	0	0	ZFAS1
PHPT1	0	0.538531	0.674	0.301	0	0	PHPT1
TMEM243	0	0.536391	0.579	0.22	0	0	TMEM243
CANX	0	0.536222	0.647	0.275	0	0	CANX
APP	0	0.534054	0.555	0.135	0	0	APP
TMBIM6	0	0.534044	0.846	0.6	0	0	TMBIM6
ZFP36L1	0	0.525855	0.791	0.496	0	0	ZFP36L1
NDUFB2	0	0.524204	0.829	0.548	0	0	NDUFB2
PNKD	0	0.524004	0.53	0.16	0	0	PNKD
CYSTM1	0	0.520677	0.519	0.15	0	0	CYSTM1
MALAT1	0	0.51346	0.996	1	0	0	MALAT1
PTTG1IP	0	0.502864	0.55	0.193	0	0	PTTG1IP
SAT1	0	0.502616	0.962	0.635	0	0	SAT1
ATPIF1	0	0.502229	0.764	0.447	0	0	ATPIF1
MGST3	0	0.498578	0.728	0.338	0	0	MGST3
TOMM20	0	0.492827	0.705	0.358	0	0	TOMM20
POLR2I	0	0.490339	0.555	0.196	0	0	POLR2I
MT-CO2	0	0.483323	0.985	0.962	0	0	MT-CO2
CCNI	0	0.481822	0.808	0.601	0	0	CCNI
RPL24	0	0.478786	0.973	0.932	0	0	RPL24
DDX17	0	0.475127	0.716	0.399	0	0	DDX17
ATRAID	0	0.463466	0.618	0.27	0	0	ATRAID
CUTA	0	0.46235	0.747	0.422	0	0	CUTA
PPIB	0	0.461604	0.806	0.531	0	0	PPIB
CD47	0	0.459697	0.658	0.34	0	0	CD47
ANXA2	0	0.457449	0.794	0.442	0	0	ANXA2
CALR	0	0.4542	0.768	0.455	0	0	CALR
PPA1	0	0.450129	0.635	0.289	0	0	PPA1
REEP5	0	0.447831	0.682	0.346	0	0	REEP5
SEC11A	0	0.447347	0.711	0.388	0	0	SEC11A
TMEM50B	0	0.446788	0.505	0.166	0	0	TMEM50B
NME3	0	0.443678	0.566	0.225	0	0	NME3
SKP1	0	0.441965	0.835	0.669	0	0	SKP1
HINT1	0	0.439823	0.877	0.734	0	0	HINT1
SNRPN	0	0.438697	0.571	0.233	0	0	SNRPN
MESDC2	0	0.433042	0.52	0.195	0	0	MESDC2
OCIAD1	0	0.430159	0.625	0.289	0	0	OCIAD1
ATP6AP2	0	0.430022	0.654	0.327	0	0	ATP6AP2
ARRDC3	0	0.429912	0.538	0.227	0	0	ARRDC3
PRDX6	0	0.428155	0.666	0.333	0	0	PRDX6
CAMTA1	0	0.425124	0.566	0.237	0	0	CAMTA1
HMGN1	0	0.424419	0.815	0.586	0	0	HMGN1
NUCKS1	0	0.421926	0.649	0.308	0	0	NUCKS1
HMGN3	0	0.421565	0.688	0.368	0	0	HMGN3
TKT	0	0.410626	0.531	0.221	0	0	TKT
MIF	0	0.410427	0.69	0.42	0	0	MIF
TMEM14B	0	0.407444	0.625	0.302	0	0	TMEM14B
MT-ATP6	0	0.398907	0.97	0.916	0	0	MT-ATP6
TMEM14C	0	0.388516	0.613	0.276	0	0	TMEM14C
LUC7L3	0	0.388354	0.568	0.257	0	0	LUC7L3
TUBB4B	0	0.386386	0.502	0.188	0	0	TUBB4B
ST13	0	0.383681	0.678	0.373	0	0	ST13
BSG	0	0.383603	0.655	0.326	0	0	BSG
CD46	0	0.379825	0.545	0.243	0	0	CD46
MZT2B	0	0.379141	0.661	0.359	0	0	MZT2B
PTMS	0	0.378143	0.642	0.286	0	0	PTMS
CCND2	0	0.373115	0.558	0.223	0	0	CCND2
SYPL1	0	0.372272	0.54	0.225	0	0	SYPL1
SEC62	0	0.371489	0.751	0.456	0	0	SEC62
HSP90AB1	0	0.371049	0.908	0.679	0	0	HSP90AB1
SPCS1	0	0.368628	0.739	0.464	0	0	SPCS1
RPN2	0	0.368535	0.52	0.228	0	0	RPN2
RPS27L	0	0.366413	0.763	0.495	0	0	RPS27L
PPDPF	0	0.362783	0.784	0.535	0	0	PPDPF
MTRNR2L12	0	0.361425	0.741	0.388	0	0	MTRNR2L12
MYL12B	0	0.361215	0.88	0.71	0	0	MYL12B
NDUFA5	0	0.36072	0.572	0.256	0	0	NDUFA5
CIRBP	0	0.360411	0.801	0.604	0	0	CIRBP
SEC61G	0	0.357535	0.753	0.533	0	0	SEC61G
DAD1	0	0.355924	0.741	0.472	0	0	DAD1
AKAP9	0	0.355158	0.584	0.271	0	0	AKAP9
KTN1	0	0.347633	0.688	0.377	0	0	KTN1
CALM2	0	0.344105	0.875	0.735	0	0	CALM2
DPY30	0	0.34379	0.501	0.211	0	0	DPY30
IFI6	0	0.340582	0.585	0.303	0	0	IFI6
POLR2L	0	0.338505	0.752	0.53	0	0	POLR2L
ISCU	0	0.337184	0.651	0.369	0	0	ISCU
TMED10	0	0.336324	0.57	0.277	0	0	TMED10
MT-ND4	0	0.333528	0.979	0.948	0	0	MT-ND4
NDFIP1	0	0.332513	0.65	0.36	0	0	NDFIP1
SUMO2	0	0.331348	0.853	0.701	0	0	SUMO2
NDUFS5	0	0.326782	0.755	0.525	0	0	NDUFS5
HSBP1	0	0.324726	0.607	0.298	0	0	HSBP1
GABARAPL2	0	0.321425	0.674	0.399	0	0	GABARAPL2
EID1	0	0.320021	0.716	0.431	0	0	EID1
ROMO1	0	0.317091	0.598	0.323	0	0	ROMO1
PNISR	0	0.316879	0.687	0.413	0	0	PNISR
UBXN4	0	0.310294	0.625	0.325	0	0	UBXN4
SRP9	0	0.310261	0.667	0.4	0	0	SRP9
RHEB	0	0.308873	0.558	0.277	0	0	RHEB
ACTG1	0	0.303663	0.969	0.853	0	0	ACTG1
SYNE2	0	0.302841	0.557	0.249	0	0	SYNE2
NDUFAB1	0	0.30115	0.569	0.297	0	0	NDUFAB1
CD81	0	0.299313	0.691	0.334	0	0	CD81
RAB2A	0	0.298522	0.565	0.277	0	0	RAB2A
PJA2	0	0.297655	0.501	0.231	0	0	PJA2
TMED2	0	0.297079	0.564	0.303	0	0	TMED2
MT-ND5	0	0.295919	0.931	0.755	0	0	MT-ND5
EEF1A1	0	0.295367	0.997	0.994	0	0	EEF1A1
CHMP5	0	0.294995	0.546	0.265	0	0	CHMP5
FTH1	0	0.292334	0.991	0.972	0	0	FTH1
SRSF10	0	0.29111	0.543	0.272	0	0	SRSF10
HSPB1	0	0.288097	0.704	0.409	0	0	HSPB1
MRPL51	0	0.286696	0.566	0.299	0	0	MRPL51
ACTN4	0	0.28444	0.516	0.225	0	0	ACTN4
SRSF9	0	0.27911	0.605	0.324	0	0	SRSF9
MT-CO1	0	0.278708	0.988	0.961	0	0	MT-CO1
HMGN2	0	0.278229	0.764	0.559	0	0	HMGN2
SF3B6	0	0.277818	0.634	0.369	0	0	SF3B6
ARF4	0	0.277245	0.555	0.281	0	0	ARF4
SLC25A3	0	0.27721	0.75	0.522	0	0	SLC25A3
NPM1	0	0.27606	0.89	0.766	0	0	NPM1
CHMP2A	0	0.275236	0.523	0.266	0	0	CHMP2A
NDUFB11	0	0.269801	0.664	0.415	0	0	NDUFB11
MACF1	0	0.267873	0.503	0.227	0	0	MACF1
VAPA	0	0.263748	0.654	0.387	0	0	VAPA
COX14	0	0.263225	0.529	0.28	0	0	COX14
MT-CO3	0	0.262857	0.977	0.93	0	0	MT-CO3
ANXA5	0	0.260835	0.666	0.384	0	0	ANXA5
BANF1	0	0.257616	0.582	0.326	0	0	BANF1
SPCS2	0	0.256585	0.708	0.457	0	0	SPCS2
UQCRQ	0	0.254648	0.687	0.438	0	0	UQCRQ
TMBIM4	0	0.251767	0.596	0.346	0	0	TMBIM4
WDR83OS	0	0.251463	0.65	0.403	0	0	WDR83OS
RPL10	0	-0.25175	0.992	0.994	0	0	RPL10
RPS27A	0	-0.293931	0.983	0.984	0	0	RPS27A
RPL28	0	-0.306982	0.985	0.986	0	0	RPL28
RPS8	0	-0.310345	0.974	0.968	0	0	RPS8
ATP5E	0	-0.311007	0.886	0.901	0	0	ATP5E
RPS7	0	-0.312005	0.951	0.952	0	0	RPS7
CST3	0	-0.313987	0.832	0.429	0	0	CST3
RPL34	0	-0.338213	0.975	0.975	0	0	RPL34
UBC	0	-0.33828	0.79	0.809	0	0	UBC
RPL19	0	-0.348128	0.964	0.97	0	0	RPL19
RPL35A	0	-0.393978	0.943	0.948	0	0	RPL35A
RPS15	0	-0.402803	0.967	0.97	0	0	RPS15
RPL9	0	-0.410102	0.925	0.932	0	0	RPL9
EIF1	0	-0.435144	0.942	0.957	0	0	EIF1
TMSB10	0	-0.446083	0.986	0.989	0	0	TMSB10
RPLP1	0	-0.446135	0.989	0.989	0	0	RPLP1
RPL23	0	-0.447254	0.785	0.775	0	0	RPL23
RPS18	0	-0.457418	0.988	0.987	0	0	RPS18
RPS25	0	-0.4637	0.946	0.946	0	0	RPS25
RPL37	0	-0.467358	0.95	0.948	0	0	RPL37
ARPC3	0	-0.47109	0.662	0.662	0	0	ARPC3
RPL32	0	-0.471644	0.978	0.979	0	0	RPL32
RPS3	0	-0.477359	0.96	0.968	0	0	RPS3
SUB1	0	-0.478261	0.683	0.697	0	0	SUB1
RPL4	0	-0.481018	0.752	0.753	0	0	RPL4
RPL35	0	-0.484956	0.891	0.918	0	0	RPL35
RPL13	0	-0.5042	0.987	0.985	0	0	RPL13
RPS14	0	-0.510502	0.96	0.963	0	0	RPS14
RPSA	0	-0.519191	0.838	0.839	0	0	RPSA
MYL12A	0	-0.54576	0.794	0.821	0	0	MYL12A
RPS15A	0	-0.548403	0.97	0.975	0	0	RPS15A
RPL18A	0	-0.555129	0.957	0.961	0	0	RPL18A
OAZ1	0	-0.591245	0.77	0.806	0	0	OAZ1
ARPC5	0	-0.609167	0.427	0.527	0	0	ARPC5
CALM1	0	-0.611187	0.696	0.741	0	0	CALM1
CYBA	0	-0.624134	0.769	0.781	0	0	CYBA
RPL37A	0	-0.645089	0.853	0.85	0	0	RPL37A
UBA52	0	-0.664408	0.85	0.881	0	0	UBA52
EMP3	0	-0.66576	0.367	0.51	0	0	EMP3
RPL38	0	-0.666116	0.825	0.842	0	0	RPL38
KLF6	0	-0.669715	0.486	0.659	0	0	KLF6
ARPC1B	0	-0.680198	0.407	0.534	0	0	ARPC1B
CD99	0	-0.683751	0.36	0.521	0	0	CD99
RPS6	0	-0.685667	0.944	0.942	0	0	RPS6
RPS26	0	-0.693187	0.785	0.766	0	0	RPS26
PABPC1	0	-0.709416	0.652	0.719	0	0	PABPC1
RPS19	0	-0.711648	0.975	0.981	0	0	RPS19
RPS11	0	-0.730592	0.795	0.812	0	0	RPS11
RPL27	0	-0.738398	0.841	0.881	0	0	RPL27
RPL7	0	-0.755065	0.809	0.831	0	0	RPL7
JUNB	0	-0.762994	0.633	0.705	0	0	JUNB
ARPC2	0	-0.820609	0.555	0.69	0	0	ARPC2
B2M	0	-0.85041	0.995	1	0	0	B2M
FXYD5	0	-0.859892	0.291	0.546	0	0	FXYD5
CFL1	0	-0.867684	0.747	0.856	0	0	CFL1
RPS27	0	-0.900153	0.988	0.988	0	0	RPS27
HLA-C	0	-0.906299	0.825	0.944	0	0	HLA-C
RPL17	0	-0.915678	0.428	0.606	0	0	RPL17
ZFP36	0	-0.918472	0.391	0.595	0	0	ZFP36
RPL23A	0	-0.942845	0.879	0.901	0	0	RPL23A
RPS16	0	-0.956458	0.821	0.865	0	0	RPS16
ZFP36L2	0	-0.972057	0.525	0.699	0	0	ZFP36L2
RPS10	0	-0.981656	0.789	0.845	0	0	RPS10
RPS2	0	-0.996029	0.872	0.904	0	0	RPS2
HLA-A	0	-1.00723	0.815	0.922	0	0	HLA-A
NFKBIA	0	-1.01121	0.348	0.58	0	0	NFKBIA
RPL21	0	-1.01221	0.888	0.914	0	0	RPL21
HLA-B	0	-1.03501	0.87	0.956	0	0	HLA-B
RPL27A	0	-1.08784	0.787	0.831	0	0	RPL27A
HLA-E	0	-1.10343	0.52	0.826	0	0	HLA-E
RPS17	0	-1.11905	0.68	0.748	0	0	RPS17
RPS20	0	-1.1596	0.607	0.684	0	0	RPS20
RPLP2	0	-1.1663	0.889	0.921	0	0	RPLP2
SH3BGRL3	0	-1.16983	0.601	0.785	0	0	SH3BGRL3
ACTB	0	-1.20246	0.933	0.975	0	0	ACTB
RPL31	0	-1.22349	0.651	0.725	0	0	RPL31
PFN1	0	-1.24406	0.725	0.883	0	0	PFN1
RPS29	0	-1.26358	0.894	0.93	0	0	RPS29
RPL13A	0	-1.28349	0.77	0.794	0	0	RPL13A
RPL36A	0	-1.29331	0.531	0.693	0	0	RPL36A
TMSB4X	0	-1.38083	0.96	0.991	0	0	TMSB4X
ARHGDIB	0	-1.38605	0.363	0.755	0	0	ARHGDIB
GMFG	0	-1.39488	0.032	0.541	0	0	GMFG
CD37	0	-1.43335	0.027	0.516	0	0	CD37
CORO1A	0	-1.53743	0.064	0.564	0	0	CORO1A
IFITM2	0	-1.56051	0.074	0.559	0	0	IFITM2
HCST	0	-1.58549	0.067	0.552	0	0	HCST
TSC22D3	0	-1.6116	0.285	0.716	0	0	TSC22D3
LAPTM5	0	-1.61441	0.034	0.574	0	0	LAPTM5
HLA-DRB1	0	-1.64213	0.346	0.601	0	0	HLA-DRB1
HLA-DPA1	0	-1.74122	0.213	0.564	0	0	HLA-DPA1
CD74	0	-1.74171	0.616	0.781	0	0	CD74
PTPRC	0	-1.7434	0.064	0.646	0	0	PTPRC
CD69	0	-1.78457	0.057	0.538	0	0	CD69
BTG1	0	-1.89453	0.387	0.842	0	0	BTG1
HLA-DPB1	0	-1.92111	0.261	0.603	0	0	HLA-DPB1
RGS1	0	-2.00395	0.067	0.537	0	0	RGS1
IL32	0	-2.06995	0.072	0.529	0	0	IL32
CD52	0	-2.19743	0.055	0.598	0	0	CD52
HLA-DRA	0	-2.25086	0.409	0.632	0	0	HLA-DRA
CXCR4	0	-2.29537	0.045	0.648	0	0	CXCR4
CCL4	0	-2.39448	0.136	0.52	0	0	CCL4
SRGN	0	-2.42415	0.074	0.77	0	0	SRGN
HNRNPA1	1.51346e-302	-0.411776	0.789	0.774	3.27164e-298	0	HNRNPA1
SSR4	1.00624e-291	0.268577	0.767	0.554	2.1752e-287	0	SSR4
RPL39	1.44586e-286	-0.262066	0.973	0.976	3.12551e-282	0	RPL39
H3F3B	1.44579e-276	-0.404182	0.939	0.941	3.12537e-272	0	H3F3B
MT2A	5.18425e-276	-1.1313	0.598	0.639	1.12068e-271	0	MT2A
RPS21	4.65228e-273	-0.298326	0.923	0.92	1.00568e-268	0	RPS21
DBI	6.84089e-250	0.290439	0.695	0.488	1.4788e-245	0	DBI
DDX5	9.75747e-217	-0.332345	0.809	0.782	2.10927e-212	0	DDX5
TPM3	1.37094e-214	-0.496083	0.47	0.517	2.96356e-210	0	TPM3
TXNIP	8.49346e-209	-0.548493	0.682	0.666	1.83603e-204	0	TXNIP
PSME1	1.85467e-197	-0.430805	0.534	0.562	4.00923e-193	0	PSME1
TAGLN2	8.32966e-185	-0.44156	0.437	0.504	1.80062e-180	0	TAGLN2
PNRC1	7.17981e-184	-0.48428	0.555	0.567	1.55206e-179	0	PNRC1
YBX1	1.08661e-173	-0.317216	0.731	0.688	2.34894e-169	0	YBX1
SRSF7	8.66599e-173	-0.510467	0.52	0.542	1.87333e-168	0	SRSF7
CLIC1	5.192e-145	-0.33209	0.702	0.665	1.12236e-140	0	CLIC1
RPLP0	2.69373e-132	-0.312613	0.858	0.791	5.82303e-128	0	RPLP0
UQCRB	5.42083e-120	-0.264526	0.784	0.756	1.17182e-115	0	UQCRB
CDC42	9.73133e-106	-0.32809	0.681	0.64	2.10362e-101	0	CDC42
SNRPD2	1.10932e-105	-0.390949	0.525	0.519	2.39802e-101	0	SNRPD2
HSPA8	5.99653e-99	-0.293894	0.751	0.703	1.29627e-94	0	HSPA8
LGALS1	6.85225e-90	-0.517021	0.618	0.603	1.48125e-85	0	LGALS1
SLC25A6	3.6951e-78	-0.289391	0.616	0.585	7.98769e-74	0	SLC25A6
PSMA7	4.95311e-71	-0.269425	0.579	0.548	1.07071e-66	0	PSMA7
H2AFZ	6.11331e-54	-0.374798	0.517	0.485	1.32151e-49	0	H2AFZ
UBE2D3	7.67011e-37	-0.265969	0.542	0.496	1.65805e-32	0	UBE2D3
ARL6IP5	9.22765e-37	-0.262117	0.631	0.563	1.99474e-32	0	ARL6IP5
FOS	5.81984e-28	-0.366478	0.698	0.684	1.25807e-23	0	FOS
SRSF3	1.29189e-26	-0.255542	0.639	0.558	2.79268e-22	0	SRSF3
ITGB1	7.49306e-20	-0.273896	0.632	0.468	1.61977e-15	0	ITGB1
CD44	4.0251e-15	-0.325571	0.502	0.441	8.70106e-11	0	CD44
TSPO	6.83095e-13	-0.286754	0.526	0.446	1.47665e-08	0	TSPO
FTL	1.10001e-11	-0.895081	0.951	0.925	2.37789e-07	0	FTL
HERPUD1	1.70275e-08	-0.350277	0.502	0.431	0.000368083	0	HERPUD1
IL7R	0	1.49581	0.661	0.149	0	1	IL7R
RPL31.1	0	0.91881	0.796	0.689	0	1	RPL31
RPS29.1	0	0.897049	0.936	0.918	0	1	RPS29
CD69.1	0	0.882954	0.712	0.358	0	1	CD69
RPS20.1	0	0.881028	0.777	0.643	0	1	RPS20
RPL13A.1	0	0.828994	0.837	0.778	0	1	RPL13A
RPL36A.1	0	0.807771	0.754	0.632	0	1	RPL36A
RPLP2.1	0	0.793983	0.926	0.91	0	1	RPLP2
RPL21.1	0	0.789924	0.912	0.906	0	1	RPL21
LTB	0	0.789586	0.567	0.22	0	1	LTB
CD3E	0	0.776535	0.652	0.243	0	1	CD3E
CXCR4.1	0	0.776229	0.778	0.439	0	1	CXCR4
RPS17.1	0	0.763206	0.786	0.72	0	1	RPS17
RPS27.1	0	0.748773	0.991	0.987	0	1	RPS27
RPS6.1	0	0.731207	0.948	0.941	0	1	RPS6
RPS10.1	0	0.730284	0.871	0.822	0	1	RPS10
RPL27A.1	0	0.725937	0.85	0.814	0	1	RPL27A
CD3D	0	0.720624	0.733	0.29	0	1	CD3D
RPL23A.1	0	0.711293	0.921	0.89	0	1	RPL23A
TSC22D3.1	0	0.69814	0.784	0.571	0	1	TSC22D3
LEPROTL1	0	0.68434	0.558	0.345	0	1	LEPROTL1
RPS16.1	0	0.677243	0.893	0.846	0	1	RPS16
RPL17.1	0	0.67529	0.7	0.534	0	1	RPL17
BTG1.1	0	0.659736	0.899	0.692	0	1	BTG1
RPS2.1	0	0.650187	0.927	0.89	0	1	RPS2
RPL7.1	0	0.643166	0.85	0.821	0	1	RPL7
GLTSCR2	0	0.630324	0.626	0.474	0	1	GLTSCR2
RPL38.1	0	0.630269	0.861	0.833	0	1	RPL38
RPL13.1	0	0.61899	0.991	0.985	0	1	RPL13
TRBC2	0	0.616908	0.628	0.284	0	1	TRBC2
RPS25.1	0	0.612357	0.951	0.945	0	1	RPS25
TRAC	0	0.609987	0.695	0.271	0	1	TRAC
CD2	0	0.608467	0.625	0.276	0	1	CD2
RPL4.1	0	0.606431	0.811	0.741	0	1	RPL4
RPL32.1	0	0.598077	0.983	0.978	0	1	RPL32
CD52.1	0	0.587298	0.753	0.403	0	1	CD52
RPS14.1	0	0.579888	0.965	0.962	0	1	RPS14
RPL34.1	0	0.579255	0.978	0.974	0	1	RPL34
RPS15A.1	0	0.557731	0.98	0.972	0	1	RPS15A
RPL37A.1	0	0.55469	0.866	0.848	0	1	RPL37A
RPS3.1	0	0.539752	0.977	0.964	0	1	RPS3
RPS19.1	0	0.539359	0.987	0.978	0	1	RPS19
RPL18A.1	0	0.539215	0.965	0.959	0	1	RPL18A
RPL27.1	0	0.533996	0.892	0.867	0	1	RPL27
RPS18.1	0	0.531499	0.99	0.987	0	1	RPS18
RPSA.1	0	0.529972	0.871	0.833	0	1	RPSA
RPL9.1	0	0.524819	0.933	0.929	0	1	RPL9
PABPC1.1	0	0.522639	0.779	0.687	0	1	PABPC1
RPL35A.1	0	0.521067	0.953	0.946	0	1	RPL35A
RPS12	0	0.515675	0.992	0.987	0	1	RPS12
RPLP0.1	0	0.512613	0.845	0.801	0	1	RPLP0
RPL37.1	0	0.496101	0.956	0.947	0	1	RPL37
RPL36	0	0.474297	0.97	0.96	0	1	RPL36
SARAF	0	0.472675	0.784	0.704	0	1	SARAF
RPL10A	0	0.468526	0.929	0.907	0	1	RPL10A
RPL35.1	0	0.467345	0.914	0.911	0	1	RPL35
RPLP1.1	0	0.460775	0.992	0.989	0	1	RPLP1
RPL3	0	0.460272	0.967	0.956	0	1	RPL3
RPS8.1	0	0.455442	0.977	0.968	0	1	RPS8
RPS27A.1	0	0.452923	0.987	0.983	0	1	RPS27A
RPL19.1	0	0.443161	0.974	0.967	0	1	RPL19
UBA52.1	0	0.439745	0.887	0.871	0	1	UBA52
RPS21.1	0	0.435528	0.928	0.92	0	1	RPS21
RPS3A	0	0.434213	0.968	0.966	0	1	RPS3A
RPL11	0	0.429353	0.984	0.98	0	1	RPL11
RPL14	0	0.427237	0.953	0.935	0	1	RPL14
RPS11.1	0	0.417061	0.827	0.803	0	1	RPS11
RPS5	0	0.415729	0.913	0.895	0	1	RPS5
IL32.1	0	0.415282	0.749	0.347	0	1	IL32
RPS15.1	0	0.412388	0.971	0.969	0	1	RPS15
RPL39.1	0	0.409419	0.973	0.976	0	1	RPL39
RPL10.1	0	0.403449	0.995	0.993	0	1	RPL10
RPL41	0	0.390317	0.985	0.982	0	1	RPL41
RPL22	0	0.368751	0.879	0.876	0	1	RPL22
RPS13	0	0.362009	0.959	0.954	0	1	RPS13
RPL28.1	0	0.358398	0.99	0.984	0	1	RPL28
RPL6	0	0.3574	0.934	0.925	0	1	RPL6
RPL30	0	0.354254	0.984	0.98	0	1	RPL30
RPL26	0	0.330039	0.962	0.962	0	1	RPL26
RPL18	0	0.314	0.96	0.949	0	1	RPL18
RPS7.1	0	0.305504	0.96	0.95	0	1	RPS7
RPS28	0	0.30245	0.987	0.987	0	1	RPS28
RPS4X	0	0.284318	0.97	0.967	0	1	RPS4X
RPS23	0	0.269289	0.982	0.976	0	1	RPS23
H3F3A	0	-0.329391	0.793	0.89	0	1	H3F3A
MT-ATP6.1	0	-0.333964	0.867	0.941	0	1	MT-ATP6
MT-ND4.1	0	-0.38036	0.912	0.964	0	1	MT-ND4
SUMO2.1	0	-0.397602	0.586	0.769	0	1	SUMO2
YWHAE.1	0	-0.43687	0.229	0.51	0	1	YWHAE
CLTA.1	0	-0.441343	0.226	0.504	0	1	CLTA
ANXA2.1	0	-0.44977	0.288	0.579	0	1	ANXA2
MT-CO2.1	0	-0.457144	0.925	0.976	0	1	MT-CO2
SEC11A.1	0	-0.495016	0.231	0.516	0	1	SEC11A
GNG5	0	-0.50458	0.295	0.599	0	1	GNG5
TMEM59.1	0	-0.523796	0.403	0.639	0	1	TMEM59
MT-ND4L.1	0	-0.528339	0.498	0.754	0	1	MT-ND4L
GPX4.1	0	-0.532765	0.418	0.647	0	1	GPX4
ANXA5.1	0	-0.539687	0.195	0.506	0	1	ANXA5
LGALS3.1	0	-0.55782	0.2	0.506	0	1	LGALS3
MT-ND3.1	0	-0.562231	0.879	0.946	0	1	MT-ND3
PRDX5.1	0	-0.571291	0.272	0.548	0	1	PRDX5
PSAP	0	-0.587032	0.253	0.536	0	1	PSAP
GNAS.1	0	-0.596321	0.378	0.642	0	1	GNAS
NDUFC2.1	0	-0.619993	0.269	0.543	0	1	NDUFC2
ITM2B	0	-0.622022	0.78	0.862	0	1	ITM2B
S100A6.1	0	-0.62243	0.784	0.896	0	1	S100A6
RAC1	0	-0.629702	0.29	0.604	0	1	RAC1
NEAT1.1	0	-0.631311	0.565	0.747	0	1	NEAT1
GSTP1.1	0	-0.711772	0.313	0.649	0	1	GSTP1
SAT1.1	0	-0.753106	0.523	0.757	0	1	SAT1
PRDX1.1	0	-0.770389	0.352	0.637	0	1	PRDX1
HSP90B1.1	0	-0.805872	0.307	0.611	0	1	HSP90B1
LAPTM4A.1	0	-0.842784	0.22	0.557	0	1	LAPTM4A
CTSB.1	0	-0.895462	0.192	0.543	0	1	CTSB
LGALS1.1	0	-0.976637	0.342	0.657	0	1	LGALS1
GPX1	0	-1.00223	0.273	0.61	0	1	GPX1
CD63.1	0	-1.05488	0.283	0.716	0	1	CD63
FTL.1	0	-1.06285	0.884	0.941	0	1	FTL
TIMP1.1	0	-1.204	0.196	0.514	0	1	TIMP1
HLA-DPA1.1	0	-1.34555	0.293	0.507	0	1	HLA-DPA1
HLA-DRB1.1	0	-1.41558	0.313	0.577	0	1	HLA-DRB1
HLA-DPB1.1	0	-1.44634	0.342	0.547	0	1	HLA-DPB1
NPC2.1	0	-1.49638	0.242	0.606	0	1	NPC2
CST3.1	0	-1.57067	0.15	0.606	0	1	CST3
HLA-DRA.1	3.26841e-296	-1.88061	0.458	0.596	7.06533e-292	1	HLA-DRA
POMP	4.9873e-296	-0.417436	0.356	0.611	1.0781e-291	1	POMP
NDUFB2.1	5.05877e-292	-0.40579	0.427	0.657	1.09355e-287	1	NDUFB2
PPIB.1	2.89824e-289	-0.434949	0.402	0.639	6.26513e-285	1	PPIB
VIM	5.77283e-285	-0.379261	0.712	0.85	1.24791e-280	1	VIM
FXYD5.1	1.08691e-283	0.495958	0.615	0.455	2.34956e-279	1	FXYD5
RPL23.1	2.25749e-282	0.398833	0.8	0.774	4.88001e-278	1	RPL23
DNAJB1	3.47174e-282	0.522215	0.538	0.342	7.50486e-278	1	DNAJB1
TMBIM6.1	2.17198e-281	-0.400904	0.495	0.695	4.69516e-277	1	TMBIM6
S100A11	1.21557e-272	-0.4793	0.63	0.802	2.62769e-268	1	S100A11
GAPDH	9.44041e-271	-0.361474	0.754	0.876	2.04073e-266	1	GAPDH
CORO1A.1	3.522e-269	0.373236	0.618	0.4	7.61351e-265	1	CORO1A
CALR.1	8.23768e-265	-0.433893	0.332	0.574	1.78074e-260	1	CALR
SRP14	1.68102e-258	-0.318571	0.686	0.823	3.63387e-254	1	SRP14
ZFP36L2.1	7.04088e-256	0.449643	0.753	0.635	1.52203e-251	1	ZFP36L2
SNX3	3.10507e-254	-0.388216	0.29	0.537	6.71222e-250	1	SNX3
ARHGDIB.1	1.59171e-252	0.359958	0.763	0.633	3.44079e-248	1	ARHGDIB
ZFP36L1.1	9.95032e-251	-0.403875	0.372	0.609	2.15096e-246	1	ZFP36L1
PDIA3.1	1.61718e-247	-0.421484	0.287	0.519	3.49585e-243	1	PDIA3
COX8A	2.9174e-245	-0.349572	0.422	0.647	6.30655e-241	1	COX8A
MYL6	1.91056e-242	-0.29958	0.806	0.897	4.13006e-238	1	MYL6
PEBP1.1	5.54307e-241	-0.539732	0.369	0.565	1.19825e-236	1	PEBP1
DBI.1	3.53677e-240	-0.392235	0.347	0.578	7.64545e-236	1	DBI
EID1.1	5.75688e-238	-0.355968	0.304	0.542	1.24446e-233	1	EID1
FTH1.1	3.86831e-234	-0.411213	0.971	0.978	8.36213e-230	1	FTH1
SPCS2.1	4.61756e-234	-0.360798	0.323	0.559	9.98178e-230	1	SPCS2
MT1X	3.1427e-233	1.49922	0.517	0.395	6.79358e-229	1	MT1X
NDUFA4.1	2.77073e-230	-0.363861	0.597	0.727	5.98949e-226	1	NDUFA4
RPL5	9.20399e-225	0.258512	0.925	0.914	1.98963e-220	1	RPL5
GNB2L1	3.71134e-224	0.257443	0.895	0.887	8.0228e-220	1	GNB2L1
GABARAPL2.1	1.49354e-223	-0.336404	0.275	0.507	3.22858e-219	1	GABARAPL2
RBX1	1.87152e-221	-0.329539	0.333	0.566	4.04567e-217	1	RBX1
SEC61G.1	1.94982e-221	-0.382694	0.418	0.623	4.21493e-217	1	SEC61G
ATP5G3	4.75467e-221	-0.334479	0.344	0.578	1.02782e-216	1	ATP5G3
DDX17.1	2.59253e-220	-0.356589	0.284	0.518	5.60427e-216	1	DDX17
ACTG1.1	5.2071e-219	-0.272763	0.816	0.895	1.12562e-214	1	ACTG1
MT2A.1	2.73814e-216	1.06259	0.696	0.615	5.91903e-212	1	MT2A
HNRNPA1.1	3.96806e-208	0.303732	0.799	0.774	8.57775e-204	1	HNRNPA1
GMFG.1	4.90459e-208	0.3865	0.55	0.383	1.06022e-203	1	GMFG
LDHB	2.13231e-207	0.488805	0.569	0.482	4.60941e-203	1	LDHB
SEC61B	4.4143e-206	-0.31921	0.36	0.586	9.54239e-202	1	SEC61B
CALM2.1	3.57525e-205	-0.307422	0.663	0.792	7.72862e-201	1	CALM2
TCEB2	2.87144e-204	-0.311752	0.46	0.666	6.20719e-200	1	TCEB2
EEF2	5.81606e-204	0.39531	0.69	0.644	1.25726e-199	1	EEF2
STK17B	1.29292e-203	0.431897	0.516	0.354	2.79491e-199	1	STK17B
ITGB1.1	2.09803e-203	-0.409847	0.308	0.548	4.53531e-199	1	ITGB1
DYNLL1	8.16922e-203	-0.295217	0.455	0.676	1.76594e-198	1	DYNLL1
VAMP8	8.10271e-202	-0.351468	0.338	0.541	1.75156e-197	1	VAMP8
RPS27L.1	8.07312e-200	-0.333395	0.383	0.598	1.74517e-195	1	RPS27L
PTPRC.1	9.16939e-193	0.27873	0.668	0.463	1.98215e-188	1	PTPRC
SERF2	5.11968e-187	-0.25503	0.867	0.922	1.10672e-182	1	SERF2
RHOA	1.41327e-186	-0.297526	0.444	0.652	3.05507e-182	1	RHOA
SLC25A3.1	5.22206e-184	-0.315502	0.417	0.611	1.12885e-179	1	SLC25A3
SHFM1	7.81864e-184	-0.300786	0.317	0.538	1.69016e-179	1	SHFM1
ATP5J	1.59488e-182	-0.290934	0.345	0.561	3.44765e-178	1	ATP5J
WDR83OS.1	1.33796e-181	-0.289324	0.286	0.501	2.89228e-177	1	WDR83OS
EEF1D	3.52579e-180	0.260771	0.827	0.82	7.6217e-176	1	EEF1D
TMEM50A	2.03233e-177	-0.273866	0.283	0.506	4.3933e-173	1	TMEM50A
EEF1B2	1.12849e-174	0.304031	0.803	0.777	2.43946e-170	1	EEF1B2
BRK1	8.78831e-172	-0.291362	0.318	0.527	1.89977e-167	1	BRK1
TXN	2.92134e-167	-0.372371	0.329	0.543	6.31506e-163	1	TXN
CLIC1.1	2.53406e-165	-0.267791	0.499	0.708	5.47789e-161	1	CLIC1
UBL5	2.08116e-164	-0.255101	0.581	0.737	4.49884e-160	1	UBL5
UQCR10	6.56772e-164	-0.272058	0.402	0.6	1.41974e-159	1	UQCR10
UQCRB.1	1.12295e-160	0.303568	0.768	0.762	2.42748e-156	1	UQCRB
COX5B	2.00315e-153	-0.251819	0.468	0.66	4.33022e-149	1	COX5B
TPI1	3.47686e-153	-0.272835	0.344	0.548	7.51592e-149	1	TPI1
UQCRQ.1	1.25436e-151	-0.263216	0.337	0.534	2.71155e-147	1	UQCRQ
EIF3E	2.27382e-151	0.388109	0.628	0.583	4.91531e-147	1	EIF3E
CSTB	2.62138e-142	-0.367908	0.346	0.532	5.66663e-138	1	CSTB
DAD1.1	1.7714e-141	-0.263132	0.387	0.571	3.82923e-137	1	DAD1
CD74.1	3.05334e-138	-1.21064	0.731	0.74	6.6004e-134	1	CD74
SPCS1.1	9.45611e-137	-0.254158	0.377	0.565	2.04413e-132	1	SPCS1
CYBA.1	2.4976e-130	-0.301497	0.684	0.796	5.39906e-126	1	CYBA
TOMM7	5.5142e-129	0.258255	0.76	0.746	1.19201e-124	1	TOMM7
JUNB.1	3.41662e-123	0.313307	0.745	0.675	7.38571e-119	1	JUNB
HSPA8.1	5.4881e-118	0.329464	0.741	0.711	1.18636e-113	1	HSPA8
SNRPD2.1	9.43478e-108	0.318311	0.57	0.511	2.03952e-103	1	SNRPD2
IER2	2.25936e-91	-0.388332	0.404	0.541	4.88406e-87	1	IER2
SRSF7.1	1.34166e-35	0.252152	0.539	0.536	2.90028e-31	1	SRSF7
RPS26.1	2.14353e-34	0.274574	0.743	0.776	4.63366e-30	1	RPS26
ZFP36.1	2.27295e-26	0.27011	0.567	0.538	4.91344e-22	1	ZFP36
HLA-DRA.2	0	2.67709	0.994	0.499	0	2	HLA-DRA
C1QA	0	2.49757	0.702	0.038	0	2	C1QA
C1QC	0	2.46355	0.689	0.031	0	2	C1QC
C1QB	0	2.44997	0.658	0.032	0	2	C1QB
HLA-DPB1.2	0	2.36177	0.97	0.432	0	2	HLA-DPB1
HLA-DRB1.2	0	2.26543	0.992	0.453	0	2	HLA-DRB1
HLA-DPA1.2	0	2.25723	0.978	0.382	0	2	HLA-DPA1
HLA-DQB1	0	2.20001	0.917	0.239	0	2	HLA-DQB1
HLA-DQA1	0	2.19557	0.932	0.198	0	2	HLA-DQA1
MS4A6A	0	2.15085	0.785	0.057	0	2	MS4A6A
TYROBP	0	2.12155	0.936	0.152	0	2	TYROBP
LYZ	0	2.05181	0.83	0.08	0	2	LYZ
FCER1G	0	2.05045	0.879	0.109	0	2	FCER1G
HLA-DRB5	0	2.021	0.952	0.348	0	2	HLA-DRB5
FTL.2	0	2.01869	0.996	0.92	0	2	FTL
AIF1	0	2.01082	0.866	0.083	0	2	AIF1
MNDA	0	1.83364	0.733	0.039	0	2	MNDA
SGK1	0	1.77569	0.703	0.11	0	2	SGK1
CD74.2	0	1.77026	0.993	0.692	0	2	CD74
MS4A7	0	1.72742	0.677	0.035	0	2	MS4A7
CCL3	0	1.72365	0.583	0.182	0	2	CCL3
HLA-DMA	0	1.67026	0.881	0.217	0	2	HLA-DMA
CD14	0	1.64594	0.58	0.052	0	2	CD14
CST3.2	0	1.6182	0.929	0.462	0	2	CST3
YWHAH	0	1.57244	0.775	0.222	0	2	YWHAH
IER3	0	1.55598	0.652	0.179	0	2	IER3
GPX1.1	0	1.53217	0.929	0.489	0	2	GPX1
C1orf162	0	1.49093	0.729	0.092	0	2	C1orf162
CD68	0	1.4822	0.648	0.041	0	2	CD68
MRC1	0	1.47092	0.505	0.022	0	2	MRC1
IGSF6	0	1.47019	0.66	0.035	0	2	IGSF6
FCGR2A	0	1.45955	0.654	0.027	0	2	FCGR2A
ALOX5AP	0	1.44975	0.77	0.223	0	2	ALOX5AP
MARCKS	0	1.38232	0.623	0.112	0	2	MARCKS
LST1	0	1.3787	0.727	0.08	0	2	LST1
CYBB	0	1.36798	0.637	0.044	0	2	CYBB
CLEC7A	0	1.30019	0.628	0.038	0	2	CLEC7A
CTSZ	0	1.27949	0.674	0.139	0	2	CTSZ
HLA-DQA2	0	1.27818	0.682	0.146	0	2	HLA-DQA2
GRN	0	1.26856	0.75	0.199	0	2	GRN
FCGR3A	0	1.25827	0.54	0.069	0	2	FCGR3A
SPI1	0	1.23722	0.611	0.042	0	2	SPI1
FGL2	0	1.22421	0.627	0.058	0	2	FGL2
RNASE6	0	1.22101	0.603	0.05	0	2	RNASE6
TMEM176B	0	1.21515	0.541	0.074	0	2	TMEM176B
CEBPD	0	1.17915	0.723	0.266	0	2	CEBPD
TYMP	0	1.15549	0.741	0.217	0	2	TYMP
FCGRT	0	1.15219	0.702	0.205	0	2	FCGRT
HLA-DMB	0	1.10759	0.672	0.137	0	2	HLA-DMB
CTSD	0	1.10729	0.62	0.389	0	2	CTSD
RGS10	0	1.07611	0.726	0.203	0	2	RGS10
GLUL	0	1.07475	0.714	0.278	0	2	GLUL
CAPG	0	1.06282	0.749	0.29	0	2	CAPG
LY86	0	1.04408	0.55	0.035	0	2	LY86
CD83	0	1.03721	0.503	0.105	0	2	CD83
CTSS	0	1.0304	0.8	0.297	0	2	CTSS
ETS2	0	0.998142	0.575	0.095	0	2	ETS2
FOS.1	0	0.984413	0.925	0.644	0	2	FOS
PLXDC2	0	0.97961	0.515	0.051	0	2	PLXDC2
OGFRL1	0	0.974695	0.506	0.052	0	2	OGFRL1
S100A11.1	0	0.96977	0.954	0.742	0	2	S100A11
KCTD12	0	0.956067	0.533	0.057	0	2	KCTD12
MEF2C	0	0.955118	0.657	0.155	0	2	MEF2C
IFNGR1	0	0.95103	0.674	0.24	0	2	IFNGR1
CCL4L2	0	0.94108	0.54	0.27	0	2	CCL4L2
AP1S2	0	0.936935	0.599	0.137	0	2	AP1S2
COTL1	0	0.930166	0.791	0.28	0	2	COTL1
CXCL16	0	0.923139	0.503	0.06	0	2	CXCL16
PYCARD	0	0.922603	0.619	0.15	0	2	PYCARD
RNF130	0	0.91231	0.576	0.111	0	2	RNF130
PPT1	0	0.896321	0.617	0.165	0	2	PPT1
SAMHD1	0	0.889452	0.636	0.158	0	2	SAMHD1
GADD45B	0	0.8831	0.564	0.296	0	2	GADD45B
LY96	0	0.882234	0.521	0.072	0	2	LY96
MEF2A	0	0.866244	0.53	0.116	0	2	MEF2A
PSAP.1	0	0.863042	0.787	0.437	0	2	PSAP
MFSD1	0	0.855058	0.527	0.102	0	2	MFSD1
IER2.1	0	0.853947	0.743	0.479	0	2	IER2
BRI3	0	0.829635	0.68	0.287	0	2	BRI3
AP2S1	0	0.804655	0.685	0.293	0	2	AP2S1
NFKBIA.1	0	0.80179	0.811	0.468	0	2	NFKBIA
RNASET2	0	0.795173	0.693	0.271	0	2	RNASET2
TUBA1B	0	0.794594	0.755	0.394	0	2	TUBA1B
CSTB.1	0	0.791097	0.707	0.466	0	2	CSTB
RGS1.1	0	0.780706	0.751	0.355	0	2	RGS1
ATP6V0B	0	0.777319	0.755	0.381	0	2	ATP6V0B
GNAI2	0	0.771348	0.727	0.306	0	2	GNAI2
LGALS1.2	0	0.768656	0.872	0.559	0	2	LGALS1
GLIPR1	0	0.764747	0.568	0.134	0	2	GLIPR1
RAC1.1	0	0.760022	0.84	0.502	0	2	RAC1
CKLF	0	0.753457	0.701	0.354	0	2	CKLF
FTH1.2	0	0.747031	0.998	0.973	0	2	FTH1
PLSCR1	0	0.727172	0.557	0.141	0	2	PLSCR1
ITM2B.1	0	0.726656	0.932	0.834	0	2	ITM2B
GPR183	0	0.725071	0.616	0.219	0	2	GPR183
LIMS1	0	0.724804	0.567	0.164	0	2	LIMS1
SAT1.2	0	0.698471	0.942	0.679	0	2	SAT1
SDCBP	0	0.69753	0.706	0.328	0	2	SDCBP
TSPO.1	0	0.695419	0.758	0.414	0	2	TSPO
HERPUD1.1	0	0.695328	0.669	0.41	0	2	HERPUD1
ARHGAP18	0	0.69089	0.539	0.178	0	2	ARHGAP18
CEBPB	0	0.687061	0.606	0.27	0	2	CEBPB
RHOB	0	0.686315	0.55	0.249	0	2	RHOB
FAM49B	0	0.666169	0.659	0.265	0	2	FAM49B
IFNGR2	0	0.652726	0.503	0.156	0	2	IFNGR2
ARPC1B.1	0	0.644998	0.8	0.447	0	2	ARPC1B
ARPC3.1	0	0.639349	0.886	0.621	0	2	ARPC3
ITGB2	0	0.638656	0.691	0.238	0	2	ITGB2
CYBA.2	0	0.637562	0.939	0.749	0	2	CYBA
DUSP1	0	0.627657	0.908	0.683	0	2	DUSP1
ARPC5.1	0	0.615647	0.792	0.449	0	2	ARPC5
CD81.1	0	0.613484	0.667	0.382	0	2	CD81
CPVL.1	0	0.613253	0.505	0.198	0	2	CPVL
LAPTM5.1	0	0.608912	0.82	0.365	0	2	LAPTM5
LITAF	0	0.608055	0.693	0.352	0	2	LITAF
HIF1A	0	0.585496	0.561	0.24	0	2	HIF1A
ZFAND5	0	0.583405	0.544	0.237	0	2	ZFAND5
CTSC	0	0.577181	0.74	0.403	0	2	CTSC
ACTR2	0	0.574306	0.67	0.313	0	2	ACTR2
ARL5A	0	0.570233	0.542	0.261	0	2	ARL5A
H2AFY	0	0.569904	0.582	0.251	0	2	H2AFY
ATP6V1F	0	0.567462	0.648	0.357	0	2	ATP6V1F
HCLS1	0	0.547647	0.575	0.188	0	2	HCLS1
TMSB10.1	0	0.546976	0.997	0.987	0	2	TMSB10
VAMP8.1	0	0.538561	0.772	0.461	0	2	VAMP8
RNF13	0	0.516697	0.51	0.226	0	2	RNF13
RHOG	0	0.510447	0.521	0.178	0	2	RHOG
ACTB.1	0	0.509084	0.994	0.959	0	2	ACTB
GRB2	0	0.485075	0.512	0.202	0	2	GRB2
OAZ1.1	0	0.481903	0.928	0.773	0	2	OAZ1
GSTO1	0	0.478419	0.553	0.295	0	2	GSTO1
SRGN.1	0	0.472358	0.899	0.534	0	2	SRGN
KLF6.1	0	0.471493	0.836	0.574	0	2	KLF6
SH3BGRL	0	0.471382	0.705	0.411	0	2	SH3BGRL
ANXA5.2	0	0.458159	0.704	0.412	0	2	ANXA5
RBPJ	0	0.44975	0.549	0.242	0	2	RBPJ
CMTM6	0	0.448986	0.625	0.345	0	2	CMTM6
FOSB	0	0.431714	0.589	0.314	0	2	FOSB
SLC25A5	0	0.430541	0.681	0.387	0	2	SLC25A5
SNX3.1	0	0.408557	0.717	0.458	0	2	SNX3
MCL1	0	0.407847	0.7	0.4	0	2	MCL1
CAP1	0	0.407047	0.681	0.384	0	2	CAP1
YBX1.1	0	0.40409	0.858	0.671	0	2	YBX1
POMP.1	0	0.403258	0.766	0.535	0	2	POMP
MOB1A	0	0.396233	0.563	0.275	0	2	MOB1A
CDC42.1	0	0.387433	0.822	0.62	0	2	CDC42
GLRX	0	0.378704	0.52	0.205	0	2	GLRX
GDI2	0	0.370359	0.575	0.322	0	2	GDI2
BST2	0	0.3548	0.609	0.282	0	2	BST2
SERPINB1	0	0.349897	0.513	0.272	0	2	SERPINB1
LAMTOR1	0	0.34971	0.566	0.319	0	2	LAMTOR1
ZFP36.2	0	0.348137	0.769	0.501	0	2	ZFP36
IFI16	0	0.341332	0.637	0.336	0	2	IFI16
CAPZA2	0	0.337909	0.573	0.317	0	2	CAPZA2
CLEC2B	0	0.333	0.608	0.263	0	2	CLEC2B
ARPC2.1	0	0.318516	0.835	0.622	0	2	ARPC2
LCP1	0	0.307176	0.631	0.3	0	2	LCP1
TMSB4X.1	0	0.303143	0.999	0.98	0	2	TMSB4X
CFL1.1	0	0.298208	0.924	0.81	0	2	CFL1
CD37.1	0	0.29715	0.678	0.337	0	2	CD37
CTSH.1	0	0.286969	0.643	0.251	0	2	CTSH
OSTF1	0	0.285193	0.525	0.264	0	2	OSTF1
CD53	0	0.275215	0.653	0.315	0	2	CD53
TPM4	0	0.269266	0.532	0.255	0	2	TPM4
FYB	0	0.259109	0.513	0.23	0	2	FYB
RPS28.1	0	-0.312877	0.988	0.987	0	2	RPS28
RPL24.1	0	-0.353041	0.942	0.942	0	2	RPL24
RPL6.1	0	-0.367968	0.919	0.928	0	2	RPL6
RPS3.2	0	-0.385446	0.967	0.966	0	2	RPS3
RPL35A.2	0	-0.388635	0.944	0.947	0	2	RPL35A
EEF1D.1	0	-0.397603	0.807	0.824	0	2	EEF1D
RPL10A.1	0	-0.413535	0.9	0.912	0	2	RPL10A
RPL41.1	0	-0.427277	0.975	0.984	0	2	RPL41
RPS4X.1	0	-0.439154	0.966	0.968	0	2	RPS4X
RPL3.1	0	-0.522419	0.955	0.958	0	2	RPL3
RPS27.2	0	-0.559834	0.986	0.988	0	2	RPS27
MALAT1.1	0	-0.801886	0.999	0.999	0	2	MALAT1
MT-ND4.2	5.19547e-306	0.271462	0.984	0.951	1.1231e-301	2	MT-ND4
EFHD2	8.22724e-306	0.278294	0.505	0.258	1.77848e-301	2	EFHD2
TMEM14C.1	1.33671e-305	0.337908	0.576	0.324	2.88956e-301	2	TMEM14C
VPS29	5.16063e-304	0.347534	0.554	0.314	1.11557e-299	2	VPS29
S100A10	1.04848e-301	0.542816	0.781	0.605	2.26649e-297	2	S100A10
RPL5.1	3.92121e-301	-0.322251	0.91	0.917	8.47647e-297	2	RPL5
RHOA.1	1.13849e-294	0.326018	0.805	0.585	2.46107e-290	2	RHOA
EEF1A1.1	2.65214e-290	-0.264994	0.996	0.995	5.73313e-286	2	EEF1A1
UBB	2.64572e-289	-0.386602	0.779	0.807	5.71924e-285	2	UBB
ATP5E.1	4.52393e-287	0.262203	0.944	0.889	9.77937e-283	2	ATP5E
RTN4	1.5296e-283	0.316134	0.622	0.371	3.30655e-279	2	RTN4
RPS27A.2	1.05997e-278	-0.273434	0.982	0.984	2.29134e-274	2	RPS27A
JUNB.2	1.58313e-276	0.374078	0.84	0.658	3.42225e-272	2	JUNB
LRRFIP1	2.8195e-276	0.273033	0.582	0.324	6.09492e-272	2	LRRFIP1
TPM3.1	3.09232e-274	0.314803	0.714	0.467	6.68467e-270	2	TPM3
RPL13A.2	6.0823e-273	-0.729119	0.737	0.797	1.31481e-268	2	RPL13A
SERP1	1.99566e-268	0.315857	0.736	0.51	4.31402e-264	2	SERP1
ACTR3	1.88353e-267	0.278229	0.624	0.364	4.07164e-263	2	ACTR3
RPL13.2	9.16876e-267	-0.33395	0.987	0.985	1.98201e-262	2	RPL13
RPS25.2	2.87368e-264	-0.375498	0.94	0.947	6.21204e-260	2	RPS25
ATP6V0E1	9.32349e-262	0.317509	0.799	0.609	2.01546e-257	2	ATP6V0E1
MT-ND4L.2	1.01818e-258	0.283529	0.882	0.683	2.201e-254	2	MT-ND4L
MT-ND3.2	1.7291e-253	0.311715	0.972	0.929	3.7378e-249	2	MT-ND3
GNG5.1	3.51987e-252	0.326443	0.743	0.516	7.6089e-248	2	GNG5
PPDPF.1	4.34169e-252	-0.481116	0.48	0.621	9.38544e-248	2	PPDPF
RPL36.1	3.18311e-249	-0.291065	0.965	0.961	6.88093e-245	2	RPL36
S100A4	7.41403e-242	0.289247	0.918	0.783	1.60269e-237	2	S100A4
CIRBP.1	9.49003e-240	-0.478979	0.624	0.661	2.05146e-235	2	CIRBP
RPS6.2	5.79995e-239	-0.440137	0.94	0.943	1.25378e-234	2	RPS6
RPS5.1	7.56331e-239	-0.330414	0.893	0.899	1.63496e-234	2	RPS5
ENY2	1.9903e-237	0.27498	0.541	0.319	4.30243e-233	2	ENY2
RPL31.2	1.14803e-235	-0.696844	0.629	0.719	2.48169e-231	2	RPL31
ANXA2.2	4.07641e-228	0.332072	0.708	0.502	8.81197e-224	2	ANXA2
RPL23A.2	4.91205e-221	-0.524055	0.896	0.895	1.06184e-216	2	RPL23A
WSB1	2.95987e-219	0.257306	0.552	0.327	6.39835e-215	2	WSB1
SOD1	1.19166e-216	-0.486457	0.536	0.608	2.57601e-212	2	SOD1
SKP1.1	1.7274e-216	-0.422753	0.717	0.711	3.73412e-212	2	SKP1
VIM.1	8.13194e-216	0.337499	0.913	0.813	1.75788e-211	2	VIM
HLA-A.1	2.32925e-215	-0.498298	0.899	0.893	5.03515e-211	2	HLA-A
EMP3.1	3.46873e-215	0.365598	0.667	0.438	7.49835e-211	2	EMP3
RPL15	6.12503e-215	-0.254594	0.961	0.954	1.32405e-210	2	RPL15
RPL34.2	7.58392e-213	-0.295776	0.97	0.976	1.63942e-208	2	RPL34
RPS12.1	9.06841e-213	-0.260122	0.989	0.988	1.96032e-208	2	RPS12
RPS14.2	2.01796e-211	-0.330073	0.966	0.962	4.36222e-207	2	RPS14
MT2A.2	3.18496e-208	-0.647914	0.505	0.651	6.88492e-204	2	MT2A
JUND	2.46576e-207	0.260995	0.8	0.603	5.33024e-203	2	JUND
MTDH	2.92942e-207	0.266298	0.642	0.418	6.33252e-203	2	MTDH
HINT1.1	2.32989e-202	-0.350847	0.779	0.769	5.03653e-198	2	HINT1
RPL7.2	6.07361e-200	-0.492273	0.814	0.828	1.31293e-195	2	RPL7
RPL18A.2	5.34237e-199	-0.300764	0.961	0.96	1.15486e-194	2	RPL18A
RPS15.2	5.55665e-193	-0.254781	0.976	0.968	1.20118e-188	2	RPS15
VDAC1	4.96632e-191	0.250031	0.515	0.314	1.07357e-186	2	VDAC1
RPL21.2	3.24475e-189	-0.597992	0.908	0.907	7.01418e-185	2	RPL21
RBX1.1	1.31086e-180	0.253152	0.705	0.497	2.83369e-176	2	RBX1
RPS15A.2	3.57577e-178	-0.285037	0.972	0.974	7.72974e-174	2	RPS15A
RPL32.2	2.78562e-175	-0.279661	0.978	0.979	6.02169e-171	2	RPL32
CUTA.1	3.04497e-174	-0.483361	0.441	0.517	6.58231e-170	2	CUTA
EIF4A2	8.46672e-174	-0.425775	0.572	0.627	1.83025e-169	2	EIF4A2
COX7C	3.91328e-171	-0.262433	0.857	0.838	8.45933e-167	2	COX7C
PPP1R15A	3.42374e-170	0.372267	0.511	0.322	7.40109e-166	2	PPP1R15A
EEF2.1	2.21336e-168	-0.422896	0.609	0.659	4.78463e-164	2	EEF2
HSPA1A	8.57804e-165	0.265902	0.529	0.335	1.85431e-160	2	HSPA1A
RPS20.2	6.81202e-161	-0.565471	0.594	0.677	1.47255e-156	2	RPS20
TMA7	1.8673e-157	-0.27867	0.815	0.819	4.03654e-153	2	TMA7
SH3BGRL3.1	2.35882e-157	0.293744	0.853	0.717	5.09906e-153	2	SH3BGRL3
TXNIP.1	3.2009e-155	0.287638	0.792	0.648	6.91939e-151	2	TXNIP
RPL27A.2	2.16562e-146	-0.52323	0.822	0.819	4.68142e-142	2	RPL27A
GLTSCR2.1	3.28312e-145	-0.501735	0.419	0.512	7.09713e-141	2	GLTSCR2
RPS29.2	1.26567e-142	-0.597191	0.935	0.918	2.73601e-138	2	RPS29
RPL17.2	5.62899e-139	-0.566489	0.495	0.572	1.21682e-134	2	RPL17
RPL37A.2	1.50136e-138	-0.345578	0.841	0.852	3.2455e-134	2	RPL37A
PRDX1.2	2.46072e-137	0.295255	0.762	0.561	5.31935e-133	2	PRDX1
ANAPC16	3.892e-133	-0.399375	0.494	0.556	8.41334e-129	2	ANAPC16
RPS17.2	2.19088e-132	-0.497235	0.709	0.735	4.73603e-128	2	RPS17
LDHB.1	2.29636e-123	-0.435449	0.438	0.506	4.96404e-119	2	LDHB
RPLP2.2	1.21984e-121	-0.429399	0.917	0.912	2.63693e-117	2	RPLP2
PEBP1.2	4.52101e-114	-0.653768	0.538	0.533	9.77307e-110	2	PEBP1
PRDX5.2	2.92111e-112	-0.57262	0.499	0.506	6.31456e-108	2	PRDX5
RPL4.2	6.31695e-111	-0.343572	0.75	0.753	1.36554e-106	2	RPL4
HNRNPA1.2	2.94372e-104	-0.284557	0.783	0.777	6.36343e-100	2	HNRNPA1
RPLP0.2	4.26383e-98	-0.288027	0.826	0.805	9.21711e-94	2	RPLP0
CCL4.1	5.36344e-95	0.290142	0.547	0.398	1.15941e-90	2	CCL4
SNRPD2.2	1.4913e-91	-0.377772	0.475	0.529	3.22375e-87	2	SNRPD2
RPL38.2	4.94707e-89	-0.306862	0.845	0.836	1.06941e-84	2	RPL38
RPSA.2	3.60445e-88	-0.275291	0.856	0.835	7.79175e-84	2	RPSA
POLR2L.1	4.21106e-82	-0.326913	0.584	0.588	9.10304e-78	2	POLR2L
BTG1.2	2.62292e-79	-0.556777	0.794	0.712	5.66996e-75	2	BTG1
RPS26.2	1.94291e-78	-0.420504	0.779	0.769	4.19998e-74	2	RPS26
ATPIF1.1	1.76354e-74	-0.332612	0.524	0.53	3.81224e-70	2	ATPIF1
RPS16.2	3.8336e-72	-0.292556	0.867	0.851	8.28709e-68	2	RPS16
SARAF.1	7.41845e-72	-0.291787	0.748	0.711	1.60365e-67	2	SARAF
NDUFS5.1	1.26233e-60	-0.272057	0.602	0.581	2.72879e-56	2	NDUFS5
RPS2.2	1.46864e-59	-0.301318	0.92	0.891	3.17476e-55	2	RPS2
TMEM59.2	3.43773e-57	-0.34471	0.654	0.592	7.43135e-53	2	TMEM59
SSR4.1	2.10233e-56	-0.262578	0.626	0.606	4.54461e-52	2	SSR4
SEC62.1	1.29276e-50	-0.293011	0.542	0.531	2.79456e-46	2	SEC62
NDUFC2.2	2.3431e-50	-0.425491	0.542	0.492	5.06509e-46	2	NDUFC2
RPL36A.2	1.07399e-43	-0.323624	0.649	0.652	2.32164e-39	2	RPL36A
PSME1.1	2.98426e-39	-0.264664	0.556	0.555	6.45108e-35	2	PSME1
ANXA1.1	1.36977e-29	-0.407374	0.787	0.672	2.96103e-25	2	ANXA1
RPS10.2	2.77033e-24	-0.267303	0.862	0.824	5.98863e-20	2	RPS10
EID1.2	4.5502e-24	-0.26717	0.543	0.497	9.83618e-20	2	EID1
TXN.1	1.76969e-19	0.288247	0.577	0.496	3.82553e-15	2	TXN
ITGB1.2	2.79655e-18	-0.449733	0.543	0.504	6.0453e-14	2	ITGB1
APLP2.1	2.10587e-14	-0.740101	0.515	0.423	4.55225e-10	2	APLP2
CD99.1	2.36781e-14	-0.31766	0.516	0.472	5.11849e-10	2	CD99
TSC22D3.2	1.87528e-11	-0.39027	0.679	0.591	4.05378e-07	2	TSC22D3
CXCR4.2	1.77119e-06	-0.380085	0.633	0.467	0.0382879	2	CXCR4
GZMK	0	1.95442	0.533	0.069	0	3	GZMK
CCL5	0	1.78738	0.975	0.299	0	3	CCL5
GZMA	0	1.67778	0.773	0.168	0	3	GZMA
CCL4.2	0	1.5077	0.906	0.372	0	3	CCL4
CD8A	0	1.43113	0.567	0.069	0	3	CD8A
CD8B	0	1.362	0.501	0.075	0	3	CD8B
CCL4L2.1	0	1.32176	0.606	0.282	0	3	CCL4L2
CD2.1	0	1.20364	0.814	0.283	0	3	CD2
GZMH	0	1.18547	0.552	0.122	0	3	GZMH
NKG7	0	1.13589	0.804	0.217	0	3	NKG7
CD3D.1	0	1.13134	0.858	0.311	0	3	CD3D
ITM2A	0	1.07732	0.629	0.245	0	3	ITM2A
CST7	0	1.07122	0.709	0.203	0	3	CST7
TRBC2.1	0	1.03601	0.751	0.298	0	3	TRBC2
TRAC.1	0	1.02181	0.801	0.292	0	3	TRAC
CD3G	0	1.0023	0.603	0.188	0	3	CD3G
CD3E.1	0	0.989004	0.733	0.265	0	3	CD3E
CXCR4.3	0	0.980059	0.831	0.458	0	3	CXCR4
HCST.1	0	0.934875	0.792	0.39	0	3	HCST
DUSP2	0	0.927745	0.616	0.269	0	3	DUSP2
IL32.2	0	0.900482	0.857	0.366	0	3	IL32
CD52.2	0	0.852345	0.798	0.424	0	3	CD52
RGCC	0	0.852095	0.524	0.258	0	3	RGCC
PTPRC.2	0	0.826702	0.811	0.464	0	3	PTPRC
CLEC2B.1	0	0.815941	0.562	0.292	0	3	CLEC2B
RGS1.2	0	0.809774	0.705	0.387	0	3	RGS1
CD69.2	0	0.763496	0.722	0.383	0	3	CD69
CD7	0	0.75445	0.522	0.225	0	3	CD7
EVL	0	0.731174	0.549	0.283	0	3	EVL
CORO1A.2	0	0.706914	0.694	0.409	0	3	CORO1A
BTG1.3	0	0.705611	0.939	0.703	0	3	BTG1
STK17B.1	0	0.682847	0.603	0.357	0	3	STK17B
ZFP36L2.2	0	0.653039	0.795	0.64	0	3	ZFP36L2
IL2RG	0	0.649177	0.558	0.278	0	3	IL2RG
SH3BGRL3.2	0	0.644807	0.883	0.723	0	3	SH3BGRL3
RPS26.3	0	0.642321	0.826	0.765	0	3	RPS26
HLA-A.2	0	0.610356	0.968	0.887	0	3	HLA-A
SRGN.2	0	0.59441	0.884	0.561	0	3	SRGN
HLA-B.1	0	0.572457	0.986	0.929	0	3	HLA-B
TMSB4X.2	0	0.544556	0.999	0.982	0	3	TMSB4X
RPS29.3	0	0.508489	0.957	0.917	0	3	RPS29
HLA-C.1	0	0.506107	0.984	0.906	0	3	HLA-C
B2M.1	0	0.481807	1	0.998	0	3	B2M
RPS27.3	0	0.392695	0.99	0.988	0	3	RPS27
RPS15A.3	0	0.293759	0.987	0.972	0	3	RPS15A
GPX4.2	0	-0.745831	0.342	0.637	0	3	GPX4
FTH1.3	0	-0.787394	0.946	0.98	0	3	FTH1
GSTP1.2	0	-0.842291	0.341	0.621	0	3	GSTP1
SAT1.3	0	-1.03906	0.473	0.744	0	3	SAT1
GPX1.2	0	-1.2598	0.22	0.59	0	3	GPX1
CTSB.2	0	-1.49438	0.1	0.526	0	3	CTSB
CST3.3	0	-1.83179	0.136	0.573	0	3	CST3
NPC2.2	0	-1.86333	0.167	0.587	0	3	NPC2
RPS19.2	1.17997e-305	0.332351	0.986	0.979	2.55075e-301	3	RPS19
PRDX1.3	2.29394e-305	-0.818579	0.34	0.617	4.95882e-301	3	PRDX1
S100A6.3	1.62477e-291	-1.11192	0.842	0.882	3.51228e-287	3	S100A6
RAC2	1.89305e-287	0.61804	0.567	0.335	4.0922e-283	3	RAC2
TPT1	4.43038e-285	-0.339929	0.965	0.982	9.57715e-281	3	TPT1
LAPTM4A.2	1.23296e-278	-0.770149	0.229	0.531	2.66528e-274	3	LAPTM4A
RPS3.3	1.79904e-275	0.287628	0.981	0.964	3.88898e-271	3	RPS3
PSAP.2	8.00315e-274	-0.739028	0.213	0.519	1.73004e-269	3	PSAP
PFN1.1	6.76692e-271	0.422398	0.902	0.836	1.4628e-266	3	PFN1
RPL28.2	1.65992e-270	0.259721	0.992	0.985	3.58824e-266	3	RPL28
PEBP1.3	5.14572e-269	-0.823869	0.284	0.559	1.11235e-264	3	PEBP1
FTL.3	2.97671e-268	-1.14328	0.871	0.938	6.43476e-264	3	FTL
ID2	4.10088e-263	0.742232	0.561	0.367	8.86488e-259	3	ID2
LSP1	1.50747e-259	0.602941	0.506	0.281	3.2587e-255	3	LSP1
CD63.2	1.22334e-258	-0.732805	0.471	0.665	2.6445e-254	3	CD63
HSP90B1.3	3.80996e-258	-0.852823	0.32	0.587	8.23599e-254	3	HSP90B1
HLA-E.1	1.80936e-257	0.41147	0.865	0.736	3.91128e-253	3	HLA-E
NEAT1.2	1.71448e-254	-0.759993	0.525	0.738	3.70618e-250	3	NEAT1
RPL23A.3	2.38722e-238	0.367691	0.934	0.891	5.16046e-234	3	RPL23A
ITM2B.2	1.51852e-231	-0.616964	0.766	0.858	3.28258e-227	3	ITM2B
LEPROTL1.1	1.20463e-226	0.675717	0.533	0.364	2.60406e-222	3	LEPROTL1
RPS2.3	2.11341e-219	0.378698	0.917	0.893	4.56857e-215	3	RPS2
TSC22D3.3	1.78355e-218	0.521852	0.76	0.589	3.8555e-214	3	TSC22D3
S100A11.2	2.62028e-214	-0.657694	0.635	0.789	5.66426e-210	3	S100A11
RPLP2.3	3.87612e-208	0.319249	0.933	0.911	8.37902e-204	3	RPLP2
ISG20	9.48372e-208	0.566097	0.516	0.315	2.05009e-203	3	ISG20
ARHGDIB.2	2.20747e-204	0.416456	0.777	0.641	4.77188e-200	3	ARHGDIB
PSMB9	1.41723e-199	0.562184	0.537	0.364	3.06362e-195	3	PSMB9
PRDX5.3	5.99413e-198	-0.612901	0.28	0.527	1.29575e-193	3	PRDX5
RARRES3	2.21946e-192	0.575573	0.503	0.336	4.7978e-188	3	RARRES3
EIF1.1	3.4432e-188	0.284335	0.97	0.951	7.44316e-184	3	EIF1
CRIP1	8.82322e-187	0.536626	0.516	0.325	1.90732e-182	3	CRIP1
EEF1A1.2	1.13778e-186	-0.262364	0.994	0.995	2.45953e-182	3	EEF1A1
CD99.2	2.02817e-185	0.481657	0.611	0.466	4.38429e-181	3	CD99
MT-ND4L.3	3.86865e-185	-0.520269	0.541	0.73	8.36286e-181	3	MT-ND4L
LCP1.1	4.48063e-183	0.518065	0.522	0.334	9.68578e-179	3	LCP1
CFL1.2	4.67143e-180	0.347406	0.867	0.824	1.00982e-175	3	CFL1
SRSF7.2	8.40439e-178	0.556437	0.632	0.527	1.81678e-173	3	SRSF7
RAC1.2	1.36621e-177	-0.504183	0.333	0.576	2.95333e-173	3	RAC1
RPL27A.3	4.53398e-176	0.416284	0.847	0.817	9.8011e-172	3	RPL27A
GNAS.3	4.18317e-163	-0.572801	0.408	0.619	9.04275e-159	3	GNAS
H3F3B.1	6.09882e-154	0.397082	0.954	0.939	1.31838e-149	3	H3F3B
RPL13A.3	4.95593e-146	0.394082	0.822	0.784	1.07132e-141	3	RPL13A
SUB1.1	6.67362e-145	0.415203	0.729	0.69	1.44264e-140	3	SUB1
MYL12A.1	4.04179e-143	0.345256	0.832	0.813	8.73713e-139	3	MYL12A
COTL1.1	2.57871e-141	0.46375	0.508	0.343	5.5744e-137	3	COTL1
NDUFC2.3	1.80922e-135	-0.473739	0.313	0.519	3.91099e-131	3	NDUFC2
HSPB1.1	9.888e-133	-0.499452	0.28	0.506	2.13749e-128	3	HSPB1
ZFP36L1.2	2.4326e-129	-0.418657	0.375	0.591	5.25854e-125	3	ZFP36L1
H3F3A.1	4.70196e-128	-0.276914	0.778	0.885	1.01642e-123	3	H3F3A
GMFG.2	7.05974e-125	0.388502	0.546	0.396	1.52611e-120	3	GMFG
RPS20.3	5.12827e-121	0.320172	0.741	0.656	1.10858e-116	3	RPS20
RPS16.3	2.46919e-118	0.257712	0.869	0.852	5.33764e-114	3	RPS16
RPL31.3	1.30271e-117	0.322244	0.764	0.7	2.81608e-113	3	RPL31
HSP90AB1.1	1.09403e-116	-0.297938	0.568	0.755	2.36496e-112	3	HSP90AB1
ZFAS1.1	5.68153e-113	-0.34176	0.418	0.629	1.22818e-108	3	ZFAS1
IFITM2.1	3.25561e-112	0.368196	0.565	0.421	7.03766e-108	3	IFITM2
TMA7.1	3.28155e-111	0.279002	0.839	0.816	7.09372e-107	3	TMA7
NDUFB2.2	8.65846e-110	-0.341639	0.446	0.638	1.8717e-105	3	NDUFB2
ANXA2.3	1.27015e-108	-0.49122	0.358	0.551	2.74568e-104	3	ANXA2
RPL36AL	1.16455e-105	0.296179	0.805	0.77	2.51741e-101	3	RPL36AL
GNG5.2	1.21857e-97	-0.303001	0.37	0.569	2.63419e-93	3	GNG5
FOS.2	3.56824e-92	-0.476574	0.565	0.7	7.71347e-88	3	FOS
UBC.1	5.39152e-91	0.257596	0.826	0.802	1.16548e-86	3	UBC
CD44.1	5.07919e-90	0.426077	0.526	0.45	1.09797e-85	3	CD44
ARPC2.2	1.46534e-89	0.304752	0.699	0.651	3.16762e-85	3	ARPC2
CCNI.1	1.64425e-89	-0.287958	0.495	0.671	3.55437e-85	3	CCNI
CSTB.2	1.06922e-79	-0.392809	0.333	0.52	2.31134e-75	3	CSTB
RPL36A.3	7.76201e-79	0.266206	0.715	0.645	1.67791e-74	3	RPL36A
RPL17.3	1.69771e-77	0.295845	0.649	0.551	3.66995e-73	3	RPL17
TMBIM6.2	2.25001e-76	-0.262476	0.522	0.678	4.86384e-72	3	TMBIM6
TMEM59.3	3.38496e-76	-0.31655	0.457	0.616	7.31726e-72	3	TMEM59
PPIB.2	2.97286e-75	-0.285819	0.449	0.617	6.42643e-71	3	PPIB
KLF6.2	1.59223e-73	0.294355	0.697	0.606	3.44192e-69	3	KLF6
VIM.2	5.58832e-71	-0.331143	0.783	0.833	1.20803e-66	3	VIM
MT-ND2	7.60085e-70	0.268451	0.913	0.912	1.64308e-65	3	MT-ND2
NDUFA4.2	1.55296e-64	-0.260861	0.624	0.714	3.35703e-60	3	NDUFA4
CALR.2	8.14358e-63	-0.290865	0.389	0.551	1.7604e-58	3	CALR
MCL1.1	3.59661e-59	0.385692	0.507	0.44	7.7748e-55	3	MCL1
ZFP36.3	5.77329e-58	0.405464	0.599	0.537	1.24801e-53	3	ZFP36
CLIC1.2	1.6443e-54	0.253798	0.682	0.674	3.55449e-50	3	CLIC1
SNRPD2.3	6.11624e-53	0.315779	0.546	0.518	1.32215e-48	3	SNRPD2
PSME1.2	6.14183e-53	0.311089	0.568	0.554	1.32768e-48	3	PSME1
IER2.2	1.87895e-47	-0.390554	0.403	0.531	4.06173e-43	3	IER2
HLA-DRA.3	9.23722e-36	-1.49407	0.551	0.577	1.99681e-31	3	HLA-DRA
DDX24	4.25098e-33	0.305446	0.504	0.496	9.18935e-29	3	DDX24
MT-ND3.3	1.89906e-29	-0.267958	0.946	0.935	4.1052e-25	3	MT-ND3
TXN.2	4.93375e-27	-0.26467	0.398	0.52	1.06653e-22	3	TXN
NFKBIA.2	2.35895e-22	-0.307441	0.439	0.528	5.09934e-18	3	NFKBIA
LGALS1.3	1.25596e-14	-0.255383	0.556	0.612	2.715e-10	3	LGALS1
S100A10.1	2.63729e-08	-0.315491	0.616	0.633	0.000570104	3	S100A10
GNLY	0	3.2587	0.738	0.102	0	4	GNLY
NKG7.1	0	2.49159	0.942	0.212	0	4	NKG7
KLRD1	0	2.29568	0.786	0.045	0	4	KLRD1
FGFBP2	0	2.24681	0.628	0.016	0	4	FGFBP2
GZMB	0	2.00791	0.791	0.12	0	4	GZMB
PRF1	0	1.94517	0.712	0.079	0	4	PRF1
GZMH.1	0	1.83458	0.74	0.111	0	4	GZMH
CTSW	0	1.78016	0.703	0.079	0	4	CTSW
CST7.1	0	1.70097	0.858	0.196	0	4	CST7
CCL5.1	0	1.57019	0.942	0.309	0	4	CCL5
KLRB1	0	1.47168	0.552	0.117	0	4	KLRB1
CCL4.3	0	1.46778	0.918	0.377	0	4	CCL4
GZMA.1	0	1.42531	0.794	0.173	0	4	GZMA
CD247	0	1.21832	0.534	0.126	0	4	CD247
HCST.2	0	1.16968	0.869	0.388	0	4	HCST
IFITM2.2	0	1.13749	0.815	0.401	0	4	IFITM2
ARL4C	0	1.09945	0.548	0.187	0	4	ARL4C
CD7.1	0	1.0752	0.624	0.22	0	4	CD7
ITGB2.1	0	0.94092	0.632	0.279	0	4	ITGB2
PPP2R5C	0	0.904949	0.534	0.254	0	4	PPP2R5C
PTPRC.3	0	0.814258	0.816	0.468	0	4	PTPRC
IL32.3	0	0.732117	0.798	0.377	0	4	IL32
RARRES3.1	0	0.731918	0.57	0.332	0	4	RARRES3
LCP1.2	0	0.727393	0.599	0.329	0	4	LCP1
RAC2.1	0	0.718819	0.622	0.333	0	4	RAC2
CD52.3	0	0.699302	0.749	0.433	0	4	CD52
DUSP2.1	0	0.689393	0.552	0.278	0	4	DUSP2
IL2RG.1	0	0.674594	0.594	0.278	0	4	IL2RG
HLA-C.2	0	0.671488	0.99	0.906	0	4	HLA-C
CD99.3	0	0.654219	0.7	0.46	0	4	CD99
SH3BGRL3.3	0	0.646109	0.918	0.722	0	4	SH3BGRL3
HLA-E.2	0	0.643452	0.92	0.732	0	4	HLA-E
CALM1.1	0	0.641267	0.843	0.72	0	4	CALM1
MYL12A.2	0	0.623909	0.915	0.806	0	4	MYL12A
B2M.2	0	0.616498	1	0.998	0	4	B2M
PFN1.2	0	0.609945	0.955	0.832	0	4	PFN1
SRGN.3	0	0.584588	0.917	0.562	0	4	SRGN
CORO1A.3	0	0.581079	0.69	0.412	0	4	CORO1A
ARPC2.3	0	0.577675	0.801	0.642	0	4	ARPC2
TRBC2.2	0	0.577223	0.629	0.313	0	4	TRBC2
HLA-B.2	0	0.549831	0.992	0.929	0	4	HLA-B
BTG1.4	0	0.543061	0.942	0.706	0	4	BTG1
HLA-A.3	0	0.427367	0.971	0.888	0	4	HLA-A
TMSB4X.3	0	0.405757	1	0.982	0	4	TMSB4X
RPS3.4	0	0.370224	0.992	0.964	0	4	RPS3
RPS27.4	0	0.300682	0.998	0.987	0	4	RPS27
FTH1.4	0	-0.779269	0.943	0.98	0	4	FTH1
GPX4.3	0	-0.799854	0.328	0.635	0	4	GPX4
VIM.3	0	-0.813898	0.658	0.843	0	4	VIM
PRDX1.4	0	-1.03645	0.27	0.62	0	4	PRDX1
SAT1.4	0	-1.21727	0.438	0.744	0	4	SAT1
GPX1.3	0	-1.42698	0.171	0.59	0	4	GPX1
CTSB.3	0	-1.61467	0.082	0.523	0	4	CTSB
CST3.4	0	-1.74684	0.153	0.567	0	4	CST3
NPC2.3	0	-1.8705	0.177	0.581	0	4	NPC2
LITAF.1	3.71595e-307	0.731602	0.601	0.387	8.03276e-303	4	LITAF
CD69.3	6.97664e-304	0.495181	0.71	0.388	1.50814e-299	4	CD69
PEBP1.4	5.48223e-301	-1.00119	0.254	0.559	1.18509e-296	4	PEBP1
DDIT4	4.03668e-298	0.733251	0.55	0.301	8.7261e-294	4	DDIT4
CFL1.3	4.72073e-298	0.442012	0.914	0.82	1.02048e-293	4	CFL1
CD3E.2	1.06802e-293	0.585283	0.568	0.285	2.30874e-289	4	CD3E
EVL.1	2.54734e-286	0.621166	0.534	0.287	5.50659e-282	4	EVL
S100A11.3	3.18926e-285	-0.831426	0.62	0.788	6.89422e-281	4	S100A11
LAPTM4A.3	8.68791e-266	-0.817759	0.223	0.528	1.87807e-261	4	LAPTM4A
CYBA.3	3.82274e-261	0.455156	0.895	0.768	8.26362e-257	4	CYBA
ZFP36L2.3	7.07907e-260	0.524239	0.811	0.64	1.53028e-255	4	ZFP36L2
TSC22D3.4	4.60861e-259	0.488488	0.809	0.587	9.96243e-255	4	TSC22D3
HSPB1.2	5.70846e-247	-0.799948	0.202	0.51	1.234e-242	4	HSPB1
ARHGDIB.3	1.43553e-246	0.447147	0.828	0.638	3.10319e-242	4	ARHGDIB
ID2.1	2.07667e-246	0.832233	0.563	0.369	4.48913e-242	4	ID2
HLA-DRA.4	2.34376e-245	-2.16384	0.368	0.593	5.0665e-241	4	HLA-DRA
GNAS.4	1.86151e-239	-0.782371	0.36	0.621	4.02403e-235	4	GNAS
ITM2B.3	7.80323e-239	-0.662962	0.759	0.857	1.68682e-234	4	ITM2B
CLEC2B.2	2.55817e-218	0.538822	0.516	0.299	5.53e-214	4	CLEC2B
S100A6.4	5.79936e-218	-1.16709	0.874	0.879	1.25365e-213	4	S100A6
CD53.1	5.84485e-204	0.525345	0.561	0.349	1.26348e-199	4	CD53
CXCR4.4	9.12546e-201	0.410057	0.73	0.472	1.97265e-196	4	CXCR4
JUN	3.99192e-198	-0.662197	0.374	0.637	8.62933e-194	4	JUN
CD74.4	2.25697e-196	-1.39896	0.605	0.75	4.87888e-192	4	CD74
ACTB.2	2.92898e-192	0.309388	0.988	0.962	6.33158e-188	4	ACTB
PSAP.3	1.17886e-181	-0.66746	0.25	0.512	2.54834e-177	4	PSAP
ISG20.1	2.63082e-180	0.456282	0.523	0.317	5.68705e-176	4	ISG20
CD3D.2	1.90733e-175	0.511191	0.559	0.343	4.12308e-171	4	CD3D
HOPX.1	5.58377e-175	0.427418	0.557	0.333	1.20704e-170	4	HOPX
EIF1.2	3.03895e-174	0.276372	0.98	0.95	6.5693e-170	4	EIF1
EMP3.2	1.4429e-173	0.465869	0.624	0.46	3.11911e-169	4	EMP3
DDX5.1	2.00806e-172	0.394621	0.834	0.785	4.34083e-168	4	DDX5
HSP90AB1.2	8.22107e-172	-0.49398	0.546	0.755	1.77715e-167	4	HSP90AB1
ANXA2.4	1.80058e-168	-0.681019	0.311	0.553	3.89231e-164	4	ANXA2
HLA-DRB1.4	1.04484e-158	-1.47975	0.397	0.548	2.25863e-154	4	HLA-DRB1
FOS.3	4.62427e-158	-0.643	0.509	0.703	9.99629e-154	4	FOS
CD2.2	8.02343e-151	0.279187	0.547	0.312	1.73442e-146	4	CD2
PSMB9.1	1.63814e-148	0.435358	0.534	0.366	3.54116e-144	4	PSMB9
NEAT1.3	2.38367e-146	-0.653743	0.58	0.731	5.15279e-142	4	NEAT1
TMA7.2	6.40871e-140	0.294494	0.877	0.813	1.38537e-135	4	TMA7
CD63.3	1.40803e-137	-0.579393	0.542	0.657	3.04374e-133	4	CD63
RAC1.3	8.34312e-135	-0.489096	0.356	0.571	1.80353e-130	4	RAC1
PRDX5.4	3.57135e-130	-0.555098	0.314	0.521	7.7202e-126	4	PRDX5
ZFP36L1.3	9.71052e-125	-0.489517	0.372	0.589	2.09912e-120	4	ZFP36L1
ZFAS1.2	7.18295e-120	-0.385669	0.413	0.627	1.55274e-115	4	ZFAS1
SEPT7.1	4.72693e-116	0.370364	0.633	0.544	1.02182e-111	4	2022-09-07
RPL36AL.1	1.30441e-115	0.294264	0.829	0.768	2.81975e-111	4	RPL36AL
STK17B.2	1.51927e-107	0.39198	0.516	0.367	3.28421e-103	4	STK17B
PSME1.3	3.59217e-107	0.371424	0.631	0.548	7.76519e-103	4	PSME1
NDUFA4.3	1.4773e-106	-0.374187	0.596	0.716	3.19347e-102	4	NDUFA4
HSP90B1.4	5.85032e-103	-0.648987	0.416	0.576	1.26466e-98	4	HSP90B1
AES	2.15259e-98	0.482154	0.508	0.422	4.65326e-94	4	AES
CSTB.3	6.09005e-96	-0.48552	0.313	0.519	1.31649e-91	4	CSTB
FTL.4	2.66282e-95	-1.0511	0.927	0.932	5.75622e-91	4	FTL
NDUFC2.4	1.16542e-93	-0.436338	0.34	0.514	2.51928e-89	4	NDUFC2
IER2.3	9.77869e-93	0.281909	0.632	0.509	2.11386e-88	4	IER2
SUB1.2	3.71848e-89	0.27218	0.75	0.689	8.03824e-85	4	SUB1
GAPDH.1	1.03535e-88	-0.324969	0.777	0.863	2.23812e-84	4	GAPDH
UBB.1	8.2536e-88	0.253002	0.854	0.799	1.78418e-83	4	UBB
CALM2.2	9.87901e-85	-0.290581	0.658	0.781	2.13555e-80	4	CALM2
RPS26.4	3.14671e-82	0.317188	0.797	0.768	6.80225e-78	4	RPS26
PNRC1.1	1.79527e-81	0.349987	0.624	0.559	3.88083e-77	4	PNRC1
DUSP1.1	2.30376e-79	-0.388274	0.613	0.727	4.98004e-75	4	DUSP1
GMFG.3	1.27462e-78	0.290055	0.535	0.399	2.75534e-74	4	GMFG
H3F3B.2	1.30005e-76	0.258758	0.96	0.939	2.81032e-72	4	H3F3B
NPM1.1	1.13637e-75	-0.256686	0.703	0.807	2.4565e-71	4	NPM1
CLIC1.3	2.06827e-75	0.257886	0.724	0.67	4.47098e-71	4	CLIC1
YWHAZ	1.45627e-73	0.350223	0.586	0.539	3.14801e-69	4	YWHAZ
TMEM59.4	3.91513e-73	-0.339857	0.458	0.614	8.46334e-69	4	TMEM59
NAP1L1	3.99935e-70	-0.266233	0.353	0.551	8.6454e-66	4	NAP1L1
RPS27L.2	7.48486e-70	-0.300208	0.4	0.578	1.618e-65	4	RPS27L
EID1.3	1.86007e-69	-0.295325	0.336	0.519	4.02092e-65	4	EID1
VAMP2	3.94148e-68	0.374166	0.505	0.445	8.52029e-64	4	VAMP2
GSTP1.3	3.1351e-63	-0.441063	0.506	0.603	6.77715e-59	4	GSTP1
RBM39	4.93916e-62	0.319393	0.596	0.563	1.0677e-57	4	RBM39
TXN.3	7.98825e-58	-0.402965	0.358	0.522	1.72682e-53	4	TXN
TPM3.2	1.05411e-56	0.282855	0.556	0.501	2.27866e-52	4	TPM3
MT-ND4L.4	3.35636e-55	-0.313596	0.609	0.722	7.25544e-51	4	MT-ND4L
CCNI.2	1.88139e-54	-0.252119	0.532	0.666	4.067e-50	4	CCNI
SSR2	1.23246e-51	0.301301	0.514	0.473	2.6642e-47	4	SSR2
ZFP36.4	1.01057e-49	0.33392	0.604	0.537	2.18454e-45	4	ZFP36
SRSF5	1.12619e-46	0.274298	0.58	0.557	2.43449e-42	4	SRSF5
SRSF3.1	3.43046e-44	0.278259	0.593	0.578	7.41563e-40	4	SRSF3
C19orf43	6.00931e-44	0.28458	0.531	0.508	1.29903e-39	4	C19orf43
HSP90AA1	3.40144e-20	-0.259168	0.719	0.809	7.35289e-16	4	HSP90AA1
MT-ND3.4	1.02337e-15	-0.273128	0.945	0.935	2.21221e-11	4	MT-ND3
MT2A.3	3.67288e-14	-0.426919	0.566	0.634	7.93967e-10	4	MT2A
HLA-DPB1.4	9.26857e-10	-0.997291	0.549	0.512	2.00359e-05	4	HLA-DPB1
TNFRSF4	0	2.37854	0.645	0.069	0	5	TNFRSF4
TNFRSF18	0	1.79973	0.595	0.054	0	5	TNFRSF18
IL32.4	0	1.71227	0.912	0.376	0	5	IL32
TRAC.2	0	1.61298	0.883	0.3	0	5	TRAC
LTB.1	0	1.57193	0.729	0.243	0	5	LTB
TIGIT	0	1.5001	0.669	0.102	0	5	TIGIT
BATF	0	1.46462	0.579	0.083	0	5	BATF
CTLA4	0	1.41192	0.538	0.047	0	5	CTLA4
CD27	0	1.30307	0.62	0.123	0	5	CD27
CARD16	0	1.15966	0.61	0.202	0	5	CARD16
TRBC1	0	1.15279	0.518	0.196	0	5	TRBC1
TRBC2.3	0	1.0996	0.773	0.308	0	5	TRBC2
CD7.2	0	1.08059	0.652	0.224	0	5	CD7
CD2.3	0	1.07607	0.818	0.297	0	5	CD2
CD3D.3	0	1.0629	0.869	0.324	0	5	CD3D
IL2RG.2	0	1.05013	0.701	0.275	0	5	IL2RG
SPOCK2	0	1.02535	0.584	0.18	0	5	SPOCK2
RGS1.3	0	0.999075	0.794	0.389	0	5	RGS1
GLRX.1	0	0.989383	0.53	0.234	0	5	GLRX
HLA-A.4	0	0.976538	0.976	0.888	0	5	HLA-A
BIRC3	0	0.974347	0.542	0.172	0	5	BIRC3
CLEC2D	0	0.952901	0.581	0.209	0	5	CLEC2D
RP11-347P5.1	0	0.828567	0.505	0.201	0	5	RP11-347P5.1
ARID5B	0	0.817377	0.523	0.192	0	5	ARID5B
HLA-B.3	0	0.793142	0.988	0.93	0	5	HLA-B
ITM2A.1	0	0.79096	0.583	0.258	0	5	ITM2A
CD3E.3	0	0.784119	0.713	0.279	0	5	CD3E
BTG1.5	0	0.758185	0.957	0.708	0	5	BTG1
SRGN.4	0	0.738475	0.892	0.569	0	5	SRGN
LCK	0	0.7151	0.506	0.176	0	5	LCK
PFN1.3	0	0.697963	0.925	0.836	0	5	PFN1
B2M.3	0	0.657373	1	0.998	0	5	B2M
PTPRC.4	0	0.651613	0.82	0.473	0	5	PTPRC
CD3G.1	0	0.568572	0.515	0.205	0	5	CD3G
HLA-C.3	0	0.478287	0.982	0.908	0	5	HLA-C
CD63.4	0	-1.08677	0.371	0.667	0	5	CD63
GSTP1.4	0	-1.1442	0.206	0.623	0	5	GSTP1
ANXA1.2	0	-1.4864	0.21	0.723	0	5	ANXA1
NPC2.4	0	-1.61997	0.268	0.568	0	5	NPC2
CST3.5	0	-1.70801	0.164	0.56	0	5	CST3
RAC2.2	3.09868e-304	0.67441	0.625	0.337	6.69841e-300	5	RAC2
ISG20.2	1.10409e-285	0.690428	0.606	0.314	2.3867e-281	5	ISG20
RPS26.5	2.24677e-280	0.675192	0.844	0.765	4.85685e-276	5	RPS26
IL7R.1	1.59681e-270	0.42506	0.506	0.211	3.45183e-266	5	IL7R
S100A4.2	5.39355e-269	0.539258	0.933	0.794	1.16592e-264	5	S100A4
FXYD5.2	1.03724e-267	0.625932	0.703	0.465	2.24221e-263	5	FXYD5
CORO1A.4	2.87547e-263	0.565624	0.706	0.416	6.21591e-259	5	CORO1A
TSC22D3.5	8.80247e-262	0.577616	0.828	0.589	1.90283e-257	5	TSC22D3
GMFG.4	8.7021e-253	0.579871	0.661	0.392	1.88113e-248	5	GMFG
CTSB.4	5.65045e-252	-1.13188	0.217	0.506	1.22146e-247	5	CTSB
ACTB.3	1.3622e-245	0.470277	0.981	0.963	2.94467e-241	5	ACTB
LSP1.1	2.9242e-241	0.625836	0.544	0.284	6.32125e-237	5	LSP1
CD52.4	1.02699e-240	0.411118	0.772	0.436	2.22004e-236	5	CD52
STK17B.3	1.21085e-238	0.610009	0.626	0.362	2.6175e-234	5	STK17B
ARHGDIB.4	4.3777e-230	0.505758	0.828	0.641	9.46327e-226	5	ARHGDIB
CYTIP	3.83511e-225	0.563392	0.516	0.26	8.29036e-221	5	CYTIP
TNFAIP3	9.83604e-214	0.536541	0.544	0.279	2.12626e-209	5	TNFAIP3
HSP90B1.5	5.887e-212	-0.913845	0.316	0.58	1.27259e-207	5	HSP90B1
GAPDH.2	2.52253e-208	0.510843	0.915	0.852	5.45295e-204	5	GAPDH
FTH1.5	6.315e-204	-0.682504	0.976	0.977	1.36511e-199	5	FTH1
SOD1.1	1.22223e-198	0.565202	0.738	0.587	2.64211e-194	5	SOD1
ITM2B.4	1.08019e-196	-0.649769	0.786	0.854	2.33504e-192	5	ITM2B
HLA-E.3	4.21045e-193	0.372839	0.891	0.737	9.10173e-189	5	HLA-E
FOS.4	2.8674e-183	-0.848808	0.505	0.7	6.19845e-179	5	FOS
CALM3	1.20883e-180	0.600831	0.512	0.321	2.61313e-176	5	CALM3
LIMD2	1.36962e-173	0.505725	0.517	0.291	2.9607e-169	5	LIMD2
TMSB4X.4	4.62805e-168	0.294456	0.998	0.982	1.00045e-163	5	TMSB4X
HNRNPA1.3	6.66184e-166	0.393317	0.833	0.774	1.44009e-161	5	HNRNPA1
MT-CO2.2	8.17606e-165	-0.376978	0.971	0.968	1.76742e-160	5	MT-CO2
ARPC1B.2	1.06541e-160	0.502229	0.664	0.49	2.30309e-156	5	ARPC1B
UCP2	6.11267e-144	0.595982	0.526	0.36	1.32138e-139	5	UCP2
PSMB9.2	1.93762e-141	0.464748	0.566	0.366	4.18855e-137	5	PSMB9
FTL.5	2.48717e-141	-1.05861	0.91	0.934	5.37652e-137	5	FTL
OAZ1.2	3.39109e-139	0.343719	0.858	0.792	7.33052e-135	5	OAZ1
PKM	1.60456e-131	0.614612	0.567	0.436	3.46858e-127	5	PKM
LAPTM4A.4	6.60442e-131	-0.636076	0.307	0.517	1.42768e-126	5	LAPTM4A
SUB1.3	1.54961e-127	0.382045	0.767	0.688	3.34979e-123	5	SUB1
IER2.4	1.7554e-126	-0.710734	0.317	0.533	3.79464e-122	5	IER2
S100A6.5	3.78078e-126	-0.828259	0.871	0.879	8.17291e-122	5	S100A6
ATP5E.2	7.15106e-119	0.259782	0.924	0.895	1.54584e-114	5	ATP5E
MT-ND4L.5	1.2573e-108	-0.469527	0.598	0.721	2.71791e-104	5	MT-ND4L
CFL1.4	1.19138e-107	0.269379	0.874	0.824	2.5754e-103	5	CFL1
MT-ND3.5	3.1268e-107	-0.452661	0.933	0.936	6.7592e-103	5	MT-ND3
CD53.2	4.71026e-107	0.363388	0.549	0.354	1.01822e-102	5	CD53
RPS2.4	1.6321e-104	0.255252	0.914	0.894	3.52812e-100	5	RPS2
MT-ATP6.2	1.98485e-97	-0.286764	0.916	0.931	4.29064e-93	5	MT-ATP6
RPL17.4	1.84607e-95	0.330283	0.705	0.55	3.99066e-91	5	RPL17
ANXA2.5	2.9542e-95	-0.512198	0.351	0.546	6.38609e-91	5	ANXA2
C9orf16	1.28688e-94	0.457309	0.522	0.402	2.78184e-90	5	C9orf16
S100A11.4	4.18066e-93	-0.536249	0.711	0.779	9.03733e-89	5	S100A11
ENO1	4.36729e-93	0.466472	0.572	0.471	9.44077e-89	5	ENO1
MT-ND4.3	6.18885e-93	-0.281928	0.952	0.956	1.33784e-88	5	MT-ND4
ARL6IP5.1	1.10384e-89	0.405919	0.661	0.575	2.38617e-85	5	ARL6IP5
ARPC2.4	2.65477e-89	0.30345	0.741	0.649	5.73881e-85	5	ARPC2
MYL6.1	6.12468e-89	0.250395	0.906	0.881	1.32397e-84	5	MYL6
GNAS.5	7.87419e-84	-0.486287	0.47	0.609	1.70216e-79	5	GNAS
ANAPC16.1	8.62852e-75	0.346903	0.631	0.541	1.86523e-70	5	ANAPC16
CKLF.1	2.66179e-74	0.370689	0.528	0.398	5.75399e-70	5	CKLF
ZFAS1.3	3.13811e-73	-0.331783	0.461	0.62	6.78365e-69	5	ZFAS1
UBC.2	5.3015e-71	0.292107	0.866	0.8	1.14603e-66	5	UBC
RPL13A.4	6.10107e-71	0.272481	0.823	0.785	1.31887e-66	5	RPL13A
HSPA8.2	5.34721e-64	0.285814	0.77	0.711	1.15591e-59	5	HSPA8
PEBP1.5	6.06963e-64	-0.540652	0.432	0.541	1.31207e-59	5	PEBP1
PRDX5.5	6.59112e-63	-0.438549	0.381	0.513	1.4248e-58	5	PRDX5
NEAT1.4	1.04918e-62	-0.51337	0.657	0.723	2.268e-58	5	NEAT1
PSAP.4	7.52679e-61	-0.453807	0.355	0.501	1.62707e-56	5	PSAP
GPX4.4	1.9037e-60	-0.369478	0.522	0.617	4.11523e-56	5	GPX4
LY6E	6.39202e-59	0.469068	0.523	0.437	1.38176e-54	5	LY6E
PSME1.4	4.31067e-55	0.271577	0.623	0.55	9.31837e-51	5	PSME1
PPIB.3	3.99031e-54	-0.308877	0.491	0.61	8.62584e-50	5	PPIB
HNRNPK	1.70891e-53	0.284598	0.631	0.57	3.69416e-49	5	HNRNPK
NDUFA13	7.35911e-49	0.279327	0.553	0.478	1.59082e-44	5	NDUFA13
CTSC.1	3.5956e-48	0.368625	0.539	0.449	7.77262e-44	5	CTSC
NDUFB2.3	3.61885e-46	-0.273631	0.52	0.628	7.82287e-42	5	NDUFB2
PARK7	1.29413e-45	0.294039	0.597	0.54	2.79752e-41	5	PARK7
ISCU.1	9.84815e-44	0.317587	0.513	0.437	2.12887e-39	5	ISCU
GPX1.4	1.35541e-43	-0.560827	0.488	0.562	2.92999e-39	5	GPX1
C19orf43.1	1.70677e-43	0.259254	0.567	0.506	3.68953e-39	5	C19orf43
SEC62.2	5.23875e-43	-0.255839	0.404	0.541	1.13246e-38	5	SEC62
TMEM59.5	1.2905e-41	-0.308683	0.521	0.607	2.78967e-37	5	TMEM59
CALM2.3	5.1503e-41	-0.257793	0.721	0.775	1.11334e-36	5	CALM2
HNRNPC	2.47728e-39	0.262812	0.531	0.469	5.35513e-35	5	HNRNPC
VIM.4	2.6861e-37	-0.252515	0.781	0.832	5.80655e-33	5	VIM
NDUFC2.5	1.41935e-35	-0.318048	0.418	0.506	3.06821e-31	5	NDUFC2
PRDX1.5	9.64456e-34	-0.361177	0.543	0.595	2.08486e-29	5	PRDX1
CD74.5	8.55027e-28	-0.353418	0.845	0.731	1.84831e-23	5	CD74
EIF3H	1.58576e-26	0.265695	0.508	0.47	3.42793e-22	5	EIF3H
HLA-DRA.5	1.47845e-22	-1.49191	0.585	0.574	3.19597e-18	5	HLA-DRA
SAT1.5	6.19729e-16	-0.262139	0.72	0.72	1.33967e-11	5	SAT1
S100A10.2	2.10582e-13	-0.3348	0.613	0.633	4.55216e-09	5	S100A10
IGKC	0	3.04397	0.652	0.181	0	6	IGKC
CD79A	0	2.13217	0.654	0.039	0	6	CD79A
MS4A1	0	2.06499	0.634	0.037	0	6	MS4A1
CD74.6	0	1.24375	0.984	0.723	0	6	CD74
CD37.2	0	1.14193	0.714	0.368	0	6	CD37
HLA-DQA2.1	0	1.10665	0.654	0.201	0	6	HLA-DQA2
LAPTM5.2	0	1.0451	0.741	0.415	0	6	LAPTM5
RPL13A.5	0	0.874126	0.812	0.786	0	6	RPL13A
RPLP2.4	0	0.845578	0.897	0.914	0	6	RPLP2
CD52.5	0	0.841953	0.745	0.44	0	6	CD52
RPS11.2	0	0.811078	0.833	0.806	0	6	RPS11
HLA-DRB5.1	0	0.772152	0.827	0.416	0	6	HLA-DRB5
RPS10.3	0	0.750758	0.831	0.83	0	6	RPS10
RPL23A.4	0	0.716247	0.889	0.895	0	6	RPL23A
RPS27.5	0	0.662144	0.979	0.988	0	6	RPS27
RPS6.3	0	0.63626	0.937	0.943	0	6	RPS6
HLA-DQA1.1	0	0.625689	0.765	0.281	0	6	HLA-DQA1
RPS8.2	0	0.616423	0.975	0.969	0	6	RPS8
HLA-DRA.6	0	0.608685	0.972	0.549	0	6	HLA-DRA
RPL18A.3	0	0.589553	0.953	0.961	0	6	RPL18A
RPS5.2	0	0.581111	0.89	0.898	0	6	RPS5
RPS19.3	0	0.543612	0.978	0.98	0	6	RPS19
RPL37.2	0	0.528621	0.942	0.949	0	6	RPL37
RPS18.2	0	0.516539	0.987	0.988	0	6	RPS18
RPL32.3	0	0.502089	0.968	0.979	0	6	RPL32
RPL13.3	0	0.498062	0.984	0.986	0	6	RPL13
HLA-DQB1.1	0	0.457622	0.71	0.32	0	6	HLA-DQB1
HLA-DRB1.5	0	0.451747	0.943	0.509	0	6	HLA-DRB1
RPS23.1	0	0.438962	0.976	0.977	0	6	RPS23
RPL19.2	0	0.41564	0.968	0.968	0	6	RPL19
HLA-DPA1.3	0	0.408402	0.886	0.447	0	6	HLA-DPA1
HLA-DPB1.6	0	0.380343	0.897	0.49	0	6	HLA-DPB1
VIM.5	0	-0.561108	0.485	0.85	0	6	VIM
S100A6.6	0	-0.659319	0.554	0.899	0	6	S100A6
ITM2B.5	0	-0.764115	0.611	0.865	0	6	ITM2B
CD63.5	0	-0.94621	0.267	0.672	0	6	CD63
ANXA1.3	0	-1.07557	0.285	0.716	0	6	ANXA1
RPLP1.2	2.36746e-306	0.429677	0.99	0.989	5.11773e-302	6	RPLP1
RPS20.4	9.45733e-301	0.84334	0.764	0.658	2.04439e-296	6	RPS20
RPS2.5	2.40041e-299	0.611665	0.896	0.896	5.18896e-295	6	RPS2
RPL21.3	9.01393e-288	0.741971	0.877	0.909	1.94854e-283	6	RPL21
S100A11.5	7.55104e-285	-0.539851	0.406	0.799	1.63231e-280	6	S100A11
RPL11.1	4.5121e-279	0.374018	0.976	0.981	9.75381e-275	6	RPL11
RPS29.4	2.53837e-276	0.681356	0.894	0.923	5.48719e-272	6	RPS29
RPS16.4	5.96195e-271	0.587253	0.866	0.853	1.2888e-266	6	RPS16
LTB.2	1.35313e-269	0.508377	0.558	0.257	2.92506e-265	6	LTB
CXCR4.5	5.72643e-267	0.659545	0.744	0.476	1.23788e-262	6	CXCR4
RPS17.3	2.51888e-266	0.809823	0.772	0.728	5.44507e-262	6	RPS17
RPL27.2	2.63344e-265	0.534159	0.876	0.871	5.69271e-261	6	RPL27
RPL27A.4	1.51999e-259	0.691561	0.826	0.819	3.28577e-255	6	RPL27A
RPS25.3	3.5049e-258	0.45874	0.929	0.947	7.57655e-254	6	RPS25
RPL39.2	7.06788e-257	0.442643	0.963	0.976	1.52786e-252	6	RPL39
HLA-DMA.1	1.92505e-256	0.560772	0.607	0.3	4.16139e-252	6	HLA-DMA
RPSA.3	6.32694e-256	0.557763	0.85	0.838	1.3677e-251	6	RPSA
S100A4.3	5.73927e-254	-0.658319	0.538	0.821	1.24066e-249	6	S100A4
RPL31.4	1.14716e-250	0.765752	0.765	0.702	2.47981e-246	6	RPL31
RPL9.2	3.80618e-245	0.475406	0.907	0.931	8.22782e-241	6	RPL9
RPLP0.3	3.30209e-242	0.548132	0.844	0.806	7.13812e-238	6	RPLP0
RPS15.3	2.57469e-241	0.372545	0.959	0.97	5.56571e-237	6	RPS15
RPL8	3.93937e-237	0.362703	0.955	0.955	8.51573e-233	6	RPL8
RPL35.2	7.55862e-234	0.480512	0.894	0.913	1.63395e-229	6	RPL35
RPS21.2	8.98335e-229	0.430116	0.907	0.922	1.94193e-224	6	RPS21
RPL10A.2	1.13375e-227	0.45015	0.897	0.911	2.45083e-223	6	RPL10A
RPL37A.3	2.26498e-226	0.59251	0.839	0.851	4.8962e-222	6	RPL37A
RPL18.1	2.61916e-221	0.343505	0.947	0.95	5.66183e-217	6	RPL18
RPL36.2	3.65248e-217	0.36533	0.946	0.962	7.89556e-213	6	RPL36
RPL36A.4	3.2567e-215	0.71247	0.739	0.646	7.04001e-211	6	RPL36A
RPL3.2	5.21536e-215	0.352816	0.955	0.958	1.1274e-210	6	RPL3
RPL35A.3	4.39712e-214	0.390304	0.929	0.948	9.50525e-210	6	RPL35A
RPL38.3	6.75024e-214	0.55667	0.832	0.838	1.4592e-209	6	RPL38
RPS14.3	4.3436e-212	0.396128	0.952	0.963	9.38955e-208	6	RPS14
RPL28.3	4.86649e-212	0.29335	0.986	0.985	1.05199e-207	6	RPL28
RPL34.3	1.2098e-209	0.384784	0.957	0.976	2.61523e-205	6	RPL34
RPL26.1	8.84365e-209	0.372646	0.947	0.963	1.91173e-204	6	RPL26
RPS15A.4	1.55315e-208	0.347561	0.967	0.974	3.35744e-204	6	RPS15A
RPS12.2	7.56289e-207	0.328687	0.989	0.988	1.63487e-202	6	RPS12
RPS3A.1	2.84086e-196	0.356149	0.959	0.967	6.14108e-192	6	RPS3A
MT-CO2.3	1.57125e-192	-0.418577	0.913	0.972	3.39657e-188	6	MT-CO2
RPL17.5	2.46426e-191	0.626987	0.706	0.551	5.327e-187	6	RPL17
TMEM59.6	2.649e-191	-0.638757	0.333	0.619	5.72634e-187	6	TMEM59
CST3.6	1.19061e-190	-0.778991	0.231	0.553	2.57374e-186	6	CST3
LGALS1.4	3.00395e-189	-0.818093	0.338	0.624	6.49363e-185	6	LGALS1
NPC2.5	1.54475e-188	-1.2136	0.326	0.563	3.33929e-184	6	NPC2
MYL6.2	1.23347e-186	-0.412438	0.77	0.89	2.66638e-182	6	MYL6
RPS27A.3	7.22321e-184	0.290465	0.978	0.984	1.56144e-179	6	RPS27A
UBA52.2	2.68071e-183	0.424818	0.867	0.874	5.79489e-179	6	UBA52
NEAT1.5	5.1937e-182	-0.631114	0.495	0.733	1.12272e-177	6	NEAT1
NDUFC2.6	7.26466e-182	-0.650118	0.23	0.517	1.5704e-177	6	NDUFC2
GAPDH.3	2.49828e-181	-0.445029	0.694	0.867	5.40053e-177	6	GAPDH
RPL12	1.11471e-179	0.354679	0.941	0.955	2.40968e-175	6	RPL12
BTG1.6	2.98654e-177	0.458031	0.853	0.717	6.45601e-173	6	BTG1
RAC1.4	1.45874e-176	-0.513605	0.263	0.573	3.15337e-172	6	RAC1
RPL41.2	3.03177e-174	0.355815	0.971	0.983	6.55378e-170	6	RPL41
MT-ND3.6	1.37657e-172	-0.536102	0.841	0.942	2.97574e-168	6	MT-ND3
RPL7.3	1.34379e-171	0.517089	0.813	0.826	2.90488e-167	6	RPL7
CD69.4	1.99843e-169	0.638721	0.636	0.4	4.32001e-165	6	CD69
RPL10.2	3.05106e-167	0.259842	0.995	0.993	6.59548e-163	6	RPL10
ISG20.3	2.62647e-166	0.54494	0.545	0.32	5.67764e-162	6	ISG20
EEF1B2.1	2.22192e-165	0.42291	0.839	0.777	4.80313e-161	6	EEF1B2
GSTP1.5	6.09524e-165	-0.590779	0.345	0.612	1.31761e-160	6	GSTP1
RPL15.1	1.10763e-163	0.32025	0.946	0.956	2.39437e-159	6	RPL15
RPL22.1	5.72257e-162	0.368742	0.879	0.877	1.23705e-157	6	RPL22
RPS3.5	2.00495e-161	0.285279	0.962	0.966	4.3341e-157	6	RPS3
RPL23.2	4.7245e-161	0.47638	0.788	0.777	1.02129e-156	6	RPL23
MYL12B.1	6.79463e-161	-0.436054	0.534	0.768	1.46879e-156	6	MYL12B
NDUFS5.2	3.10822e-160	-0.48953	0.316	0.602	6.71904e-156	6	NDUFS5
RPL4.3	2.2123e-158	0.448541	0.795	0.75	4.78234e-154	6	RPL4
CTSB.5	3.52613e-152	-0.600511	0.227	0.504	7.62245e-148	6	CTSB
TXN.4	4.738e-151	-0.498334	0.238	0.526	1.02421e-146	6	TXN
RPS13.1	1.03945e-150	0.274503	0.944	0.956	2.24698e-146	6	RPS13
RPS9	1.0853e-149	0.279943	0.945	0.95	2.34609e-145	6	RPS9
GPX4.5	6.66416e-148	-0.518562	0.389	0.625	1.44059e-143	6	GPX4
NDUFA4.4	7.49283e-147	-0.447799	0.521	0.718	1.61973e-142	6	NDUFA4
SEC61G.2	1.30946e-146	-0.497386	0.342	0.606	2.83065e-142	6	SEC61G
SUMO2.2	5.71351e-146	-0.428615	0.554	0.752	1.23509e-141	6	SUMO2
PPIB.4	1.93058e-145	-0.430862	0.339	0.619	4.17333e-141	6	PPIB
ITGB1.3	9.55424e-145	-0.574019	0.239	0.528	2.06534e-140	6	ITGB1
NDUFB2.4	1.75414e-142	-0.446277	0.382	0.636	3.79193e-138	6	NDUFB2
COX8A.1	8.89701e-141	-0.406177	0.366	0.627	1.92327e-136	6	COX8A
MT-ND4L.6	4.75659e-138	-0.473391	0.514	0.726	1.02823e-133	6	MT-ND4L
GLTSCR2.2	1.46542e-137	0.555089	0.626	0.489	3.1678e-133	6	GLTSCR2
CD53.3	2.86595e-137	0.518031	0.552	0.354	6.19533e-133	6	CD53
POLR2L.2	4.38357e-136	-0.475153	0.35	0.603	9.47596e-132	6	POLR2L
PRDX1.6	5.93512e-136	-0.555567	0.372	0.606	1.283e-131	6	PRDX1
HSP90B1.6	3.29997e-134	-0.551937	0.317	0.579	7.13354e-130	6	HSP90B1
EID1.4	4.64225e-133	-0.437493	0.252	0.521	1.00351e-128	6	EID1
MT-CO1.1	5.81819e-130	-0.299656	0.882	0.974	1.25772e-125	6	MT-CO1
TCEB2.1	8.7513e-130	-0.401057	0.396	0.649	1.89177e-125	6	TCEB2
GNAS.6	1.54065e-128	-0.48021	0.371	0.615	3.33043e-124	6	GNAS
ANXA2.6	3.96515e-126	-0.274288	0.258	0.551	8.57147e-122	6	ANXA2
RPS27L.3	4.65899e-126	-0.468639	0.33	0.579	1.00713e-121	6	RPS27L
MT-ATP6.3	2.22686e-125	-0.331846	0.835	0.936	4.81379e-121	6	MT-ATP6
LAPTM4A.5	7.03473e-125	-0.609459	0.285	0.518	1.5207e-120	6	LAPTM4A
UBL5.1	3.50755e-122	-0.362311	0.512	0.725	7.58228e-118	6	UBL5
UQCR10.1	1.82899e-121	-0.390252	0.327	0.584	3.95372e-117	6	UQCR10
SRP14.1	1.95496e-119	-0.339021	0.652	0.811	4.22603e-115	6	SRP14
ACTG1.2	4.26469e-118	-0.292393	0.781	0.889	9.21898e-114	6	ACTG1
MT-ND4.4	4.92127e-118	-0.315284	0.879	0.961	1.06383e-113	6	MT-ND4
TMBIM6.3	1.42837e-117	-0.405762	0.466	0.676	3.08771e-113	6	TMBIM6
SKP1.2	6.03104e-115	-0.412931	0.542	0.723	1.30373e-110	6	SKP1
SHFM1.1	4.53269e-114	-0.369444	0.259	0.519	9.79832e-110	6	SHFM1
RPL29	2.44546e-113	0.252442	0.927	0.939	5.28635e-109	6	RPL29
PEBP1.6	3.20855e-112	-0.525712	0.325	0.548	6.93593e-108	6	PEBP1
DYNLL1.1	2.70734e-109	-0.365398	0.415	0.656	5.85245e-105	6	DYNLL1
GNB2L1.1	1.4483e-108	0.288882	0.886	0.888	3.13079e-104	6	GNB2L1
USMG5	5.75575e-106	-0.380651	0.404	0.628	1.24422e-101	6	USMG5
MT-CYB	3.59486e-105	-0.304669	0.751	0.897	7.771e-101	6	MT-CYB
DAD1.2	4.03983e-105	-0.381684	0.318	0.556	8.73291e-101	6	DAD1
EEF2.2	4.59603e-104	0.40199	0.71	0.647	9.93524e-100	6	EEF2
VAMP8.2	8.41414e-103	-0.347343	0.289	0.523	1.81889e-98	6	VAMP8
LDHA	8.61067e-101	-0.322827	0.31	0.563	1.86137e-96	6	LDHA
ATP5G3.1	2.50412e-100	-0.316961	0.313	0.555	5.41315e-96	6	ATP5G3
ATPIF1.2	1.48482e-99	-0.356619	0.31	0.543	3.20974e-95	6	ATPIF1
SEC61B.1	3.7514e-96	-0.309263	0.32	0.565	8.1094e-92	6	SEC61B
PRDX5.6	4.81257e-96	-0.472443	0.311	0.517	1.04033e-91	6	PRDX5
S100A10.3	5.81909e-96	-0.278949	0.413	0.646	1.25791e-91	6	S100A10
ATP5J.1	1.85128e-95	-0.335373	0.304	0.541	4.00192e-91	6	ATP5J
CORO1A.5	2.4347e-95	0.359206	0.608	0.424	5.26308e-91	6	CORO1A
SAT1.6	7.6324e-95	-0.492338	0.607	0.727	1.6499e-90	6	SAT1
CSTB.4	2.1929e-94	-0.351753	0.28	0.517	4.74039e-90	6	CSTB
GNG5.3	4.0615e-93	-0.300594	0.332	0.565	8.77975e-89	6	GNG5
SLC25A3.2	1.17677e-92	-0.343691	0.377	0.594	2.54383e-88	6	SLC25A3
PARK7.1	5.13644e-92	-0.336833	0.33	0.557	1.11034e-87	6	PARK7
CALM1.2	7.02707e-92	-0.343236	0.525	0.743	1.51904e-87	6	CALM1
DRAP1	3.99097e-89	-0.273881	0.265	0.503	8.62729e-85	6	DRAP1
DBI.2	8.74176e-83	-0.28543	0.337	0.554	1.88971e-78	6	DBI
RBX1.2	9.39461e-83	-0.301214	0.322	0.542	2.03083e-78	6	RBX1
GUK1	3.32096e-81	-0.294851	0.316	0.542	7.17892e-77	6	GUK1
UQCRQ.2	1.20694e-80	-0.319984	0.302	0.515	2.60905e-76	6	UQCRQ
COX6C	1.09624e-78	-0.271389	0.531	0.716	2.36975e-74	6	COX6C
SOD1.2	1.20663e-78	-0.331159	0.405	0.609	2.60836e-74	6	SOD1
NDUFB1	3.97782e-78	-0.298972	0.296	0.512	8.59884e-74	6	NDUFB1
TSC22D3.6	3.60604e-76	0.318839	0.716	0.598	7.79519e-72	6	TSC22D3
GPX1.5	3.85033e-76	-0.464796	0.388	0.568	8.32325e-72	6	GPX1
CUTA.2	3.89066e-76	-0.325972	0.318	0.518	8.41043e-72	6	CUTA
MORF4L1	1.00466e-72	-0.256315	0.369	0.585	2.17177e-68	6	MORF4L1
DDX24.1	4.41241e-72	-0.256265	0.291	0.51	9.5383e-68	6	DDX24
BRK1.1	1.45996e-71	-0.275357	0.303	0.506	3.156e-67	6	BRK1
TMSB10.2	2.76618e-71	-0.278443	0.984	0.989	5.97964e-67	6	TMSB10
JUND.1	8.90658e-70	-0.266043	0.44	0.646	1.92533e-65	6	JUND
UQCR11	1.6123e-69	-0.289473	0.465	0.659	3.48532e-65	6	UQCR11
COX7B	3.89235e-68	-0.295093	0.386	0.585	8.41409e-64	6	COX7B
RPL36AL.2	3.68568e-65	-0.254459	0.624	0.783	7.96734e-61	6	RPL36AL
TMEM258	5.2491e-65	-0.256703	0.397	0.594	1.1347e-60	6	TMEM258
NEDD8	6.33322e-64	-0.256683	0.324	0.524	1.36905e-59	6	NEDD8
COX7A2	3.59251e-63	-0.254405	0.531	0.712	7.76592e-59	6	COX7A2
H2AFZ.1	4.51729e-60	-0.261561	0.306	0.505	9.76502e-56	6	H2AFZ
LDHB.2	5.97884e-59	-0.287975	0.324	0.506	1.29245e-54	6	LDHB
CALM2.4	1.40802e-58	-0.290202	0.669	0.778	3.04372e-54	6	CALM2
CCNI.3	1.50326e-58	-0.264408	0.509	0.664	3.2496e-54	6	CCNI
SUB1.4	5.27931e-58	-0.258455	0.519	0.705	1.14123e-53	6	SUB1
SRGN.5	1.45436e-50	-0.603217	0.561	0.592	3.14389e-46	6	SRGN
MYL12A.3	2.45166e-43	-0.25986	0.707	0.821	5.29976e-39	6	MYL12A
SLC25A6.1	1.35217e-40	0.273536	0.624	0.591	2.92299e-36	6	SLC25A6
TXNIP.2	5.37598e-33	0.251234	0.682	0.669	1.16212e-28	6	TXNIP
IER2.5	5.08506e-31	-0.25194	0.39	0.527	1.09924e-26	6	IER2
ZFP36.5	9.20272e-30	-0.385038	0.45	0.548	1.98935e-25	6	ZFP36
FOS.5	1.16138e-29	-0.347067	0.626	0.691	2.51056e-25	6	FOS
NAP1L1.1	4.01452e-25	0.257099	0.551	0.534	8.67818e-21	6	NAP1L1
SH3BGRL3.4	3.66866e-22	-0.302067	0.679	0.741	7.93055e-18	6	SH3BGRL3
FTL.6	1.21284e-08	-0.445421	0.941	0.931	0.000262179	6	FTL
RGS5	0	4.35554	0.834	0.045	0	7	RGS5
IGFBP7	0	3.17178	0.942	0.186	0	7	IGFBP7
TAGLN	0	3.12984	0.743	0.034	0	7	TAGLN
NDUFA4L2	0	3.06211	0.794	0.017	0	7	NDUFA4L2
ACTA2	0	2.9631	0.628	0.044	0	7	ACTA2
MGP	0	2.916	0.881	0.142	0	7	MGP
SPARCL1	0	2.82643	0.885	0.046	0	7	SPARCL1
COL1A2	0	2.77327	0.778	0.028	0	7	COL1A2
COL3A1	0	2.75686	0.741	0.022	0	7	COL3A1
DCN	0	2.73115	0.552	0.022	0	7	DCN
PLAC9	0	2.58184	0.828	0.021	0	7	PLAC9
THY1	0	2.49657	0.744	0.026	0	7	THY1
LHFP	0	2.38126	0.761	0.019	0	7	LHFP
CALD1	0	2.36883	0.884	0.194	0	7	CALD1
TPM2	0	2.36272	0.718	0.026	0	7	TPM2
MYL9	0	2.28294	0.786	0.134	0	7	MYL9
SPARC	0	2.27137	0.868	0.152	0	7	SPARC
BGN	0	2.2602	0.703	0.011	0	7	BGN
ADIRF	0	2.2263	0.813	0.147	0	7	ADIRF
HIGD1B	0	2.18983	0.579	0.007	0	7	HIGD1B
IFITM3	0	2.15186	0.927	0.278	0	7	IFITM3
COX4I2	0	2.09718	0.606	0.009	0	7	COX4I2
COL6A2	0	2.06302	0.663	0.027	0	7	COL6A2
TPM1	0	2.02309	0.707	0.201	0	7	TPM1
TPPP3	0	1.99562	0.574	0.012	0	7	TPPP3
ID3	0	1.94255	0.782	0.224	0	7	ID3
PCOLCE	0	1.84305	0.604	0.015	0	7	PCOLCE
GJA4	0	1.80007	0.54	0.04	0	7	GJA4
MAP1B	0	1.76649	0.595	0.017	0	7	MAP1B
COL6A3	0	1.74319	0.522	0.007	0	7	COL6A3
SERPING1	0	1.69045	0.605	0.065	0	7	SERPING1
COL18A1	0	1.68937	0.543	0.041	0	7	COL18A1
COL4A2	0	1.68539	0.532	0.044	0	7	COL4A2
A2M	0	1.65007	0.599	0.095	0	7	A2M
GSN	0	1.61416	0.831	0.362	0	7	GSN
NOTCH3	0	1.59844	0.501	0.012	0	7	NOTCH3
TINAGL1	0	1.57394	0.54	0.068	0	7	TINAGL1
ITGB1.4	0	1.46809	0.851	0.492	0	7	ITGB1
SOD3	0	1.46245	0.501	0.046	0	7	SOD3
COX7A1	0	1.44791	0.533	0.053	0	7	COX7A1
MFGE8	0	1.36302	0.547	0.102	0	7	MFGE8
CPE.1	0	1.3359	0.672	0.207	0	7	CPE
LAPTM4A.6	0	1.32665	0.853	0.485	0	7	LAPTM4A
MEF2C.1	0	1.27626	0.608	0.212	0	7	MEF2C
DSTN.1	0	1.25953	0.834	0.431	0	7	DSTN
CNN3	0	1.25785	0.588	0.165	0	7	CNN3
FABP5	0	1.23917	0.501	0.159	0	7	FABP5
IGFBP4	0	1.20685	0.59	0.165	0	7	IGFBP4
GNG11	0	1.18676	0.526	0.042	0	7	GNG11
IFITM1	0	1.17907	0.513	0.141	0	7	IFITM1
LGALS1.5	0	1.165	0.952	0.588	0	7	LGALS1
TIMP3	0	1.13759	0.541	0.116	0	7	TIMP3
SEPP1	0	1.1355	0.634	0.184	0	7	SEPP1
PHLDA1	0	1.13049	0.536	0.229	0	7	PHLDA1
SEPT7.2	0	1.116	0.793	0.538	0	7	2022-09-07
TIMP1.2	0	1.10767	0.8	0.445	0	7	TIMP1
TPM4.1	0	1.10311	0.587	0.282	0	7	TPM4
MT2A.4	0	1.06108	0.935	0.612	0	7	MT2A
APOE.1	0	1.01042	0.727	0.299	0	7	APOE
TUBA1A	0	0.959914	0.567	0.26	0	7	TUBA1A
CST3.7	0	0.957481	0.917	0.513	0	7	CST3
MGST3.1	0	0.919563	0.695	0.425	0	7	MGST3
SELM.1	0	0.894003	0.603	0.28	0	7	SELM
PTMS.1	0	0.875655	0.662	0.363	0	7	PTMS
CD63.6	0	0.854235	0.925	0.632	0	7	CD63
IFI27	0	0.813443	0.564	0.147	0	7	IFI27
MT1E	0	0.641565	0.607	0.277	0	7	MT1E
MYL6.3	0	0.592237	0.927	0.88	0	7	MYL6
CAV1.1	0	0.50702	0.666	0.267	0	7	CAV1
RPS12.3	0	-0.528861	0.972	0.989	0	7	RPS12
RPL28.4	0	-0.528975	0.956	0.987	0	7	RPL28
NDUFA4.5	0	-0.943741	0.255	0.731	0	7	NDUFA4
VAMP8.3	0	-1.07031	0.077	0.532	0	7	VAMP8
ZFP36L2.4	0	-1.12332	0.248	0.676	0	7	ZFP36L2
SRGN.6	0	-1.60801	0.22	0.61	0	7	SRGN
PTPRC.5	0	-1.63563	0.042	0.52	0	7	PTPRC
CXCR4.6	0	-1.79559	0.112	0.513	0	7	CXCR4
HLA-DRB1.6	0	-2.05444	0.148	0.557	0	7	HLA-DRB1
CD74.7	0	-2.25211	0.279	0.763	0	7	CD74
SAT1.7	9.77069e-306	-1.11875	0.413	0.736	2.11213e-301	7	SAT1
HLA-DRA.7	3.33734e-285	-2.40484	0.23	0.593	7.21432e-281	7	HLA-DRA
TPT1.1	4.88327e-281	-0.470914	0.942	0.983	1.05562e-276	7	TPT1
HLA-DPB1.7	1.68142e-271	-1.93573	0.178	0.533	3.63473e-267	7	HLA-DPB1
CRIP1.1	3.57095e-271	0.979559	0.618	0.328	7.71931e-267	7	CRIP1
NEAT1.6	8.70996e-271	-0.865428	0.383	0.737	1.88283e-266	7	NEAT1
CYBA.4	2.8284e-260	-0.753112	0.489	0.794	6.11416e-256	7	CYBA
EID1.5	5.53965e-256	0.745098	0.699	0.494	1.19751e-251	7	EID1
RHOB.1	4.46367e-249	0.825801	0.561	0.281	9.64911e-245	7	RHOB
RPS21.3	1.38722e-247	-0.53708	0.829	0.926	2.99876e-243	7	RPS21
RPL14.1	2.68999e-247	-0.491334	0.832	0.943	5.81495e-243	7	RPL14
CD59.1	7.71305e-247	0.711967	0.637	0.356	1.66733e-242	7	CD59
EEF1A1.3	8.65881e-247	-0.402859	0.989	0.995	1.87177e-242	7	EEF1A1
SARAF.2	1.04723e-241	-0.739662	0.414	0.733	2.2638e-237	7	SARAF
TPM3.3	4.74215e-240	-0.805848	0.157	0.524	1.02511e-235	7	TPM3
SH3BGRL3.5	3.0921e-235	-0.852758	0.455	0.753	6.68419e-231	7	SH3BGRL3
NGFRAP1.1	1.65083e-232	0.729644	0.516	0.253	3.56859e-228	7	NGFRAP1
CALM2.5	2.23637e-225	0.640792	0.877	0.766	4.83436e-221	7	CALM2
S100A10.4	1.00438e-219	-0.491618	0.248	0.652	2.17116e-215	7	S100A10
B2M.4	7.68879e-212	-0.473996	0.999	0.998	1.66209e-207	7	B2M
RHOC	1.67995e-211	0.775276	0.531	0.293	3.63154e-207	7	RHOC
KLF6.3	3.72095e-203	-0.860197	0.316	0.63	8.04358e-199	7	KLF6
C12orf57	1.40911e-199	0.707195	0.637	0.431	3.04607e-195	7	C12orf57
HLA-B.4	2.52471e-193	-0.662576	0.81	0.94	5.45767e-189	7	HLA-B
RPS19.4	9.9533e-192	-0.526481	0.962	0.981	2.15161e-187	7	RPS19
S100A4.4	1.7524e-189	-0.751134	0.59	0.815	3.78817e-185	7	S100A4
HSPB1.3	1.32466e-183	0.57673	0.687	0.474	2.86352e-179	7	HSPB1
ESD	4.23895e-183	0.776861	0.503	0.295	9.16333e-179	7	ESD
ARPC1B.3	3.56615e-177	-0.714613	0.206	0.517	7.70896e-173	7	ARPC1B
SH3BGRL.1	1.39506e-171	0.658228	0.63	0.447	3.0157e-167	7	SH3BGRL
SERF2.1	3.27163e-163	0.363458	0.95	0.911	7.07229e-159	7	SERF2
SKP1.3	1.65386e-162	0.523867	0.816	0.706	3.57515e-158	7	SKP1
DUSP1.2	6.6744e-162	-0.620982	0.469	0.731	1.4428e-157	7	DUSP1
ITM2B.6	2.99993e-161	0.31076	0.943	0.844	6.48494e-157	7	ITM2B
DYNLL1.2	7.14395e-161	0.527794	0.753	0.635	1.54431e-156	7	DYNLL1
BTG1.7	1.2475e-158	-0.955298	0.573	0.733	2.69672e-154	7	BTG1
SHFM1.2	1.99502e-158	0.618944	0.649	0.495	4.31263e-154	7	SHFM1
HLA-E.4	8.40026e-156	-0.625564	0.518	0.76	1.81588e-151	7	HLA-E
IFITM2.3	7.74601e-155	0.513735	0.665	0.422	1.67446e-150	7	IFITM2
RPS10.4	4.4356e-151	-0.72433	0.711	0.837	9.58843e-147	7	RPS10
EEF1B2.2	1.71025e-149	-0.505844	0.576	0.792	3.69705e-145	7	EEF1B2
SEPW1.1	1.66614e-145	0.587431	0.61	0.42	3.6017e-141	7	SEPW1
CD99.4	3.78857e-145	0.560669	0.654	0.47	8.18976e-141	7	CD99
RPS3.6	4.7105e-144	-0.399806	0.937	0.968	1.01827e-139	7	RPS3
RPSA.4	6.21389e-140	-0.516269	0.701	0.846	1.34326e-135	7	RPSA
RPS29.5	4.78475e-138	-0.866992	0.879	0.923	1.03432e-133	7	RPS29
RPS28.2	5.60387e-137	-0.283986	0.981	0.987	1.21139e-132	7	RPS28
RPL30.1	1.52021e-135	-0.318362	0.962	0.981	3.28624e-131	7	RPL30
RPS15A.5	6.9289e-133	-0.380364	0.956	0.975	1.49782e-128	7	RPS15A
RAC1.5	2.75712e-132	0.465382	0.701	0.546	5.96006e-128	7	RAC1
HINT1.2	2.04555e-127	-0.442806	0.603	0.78	4.42187e-123	7	HINT1
RPS24	5.30053e-126	-0.3063	0.95	0.977	1.14582e-121	7	RPS24
TMEM59.7	2.53137e-125	0.482447	0.741	0.594	5.47207e-121	7	TMEM59
RABAC1	2.16321e-121	0.599828	0.543	0.383	4.67621e-117	7	RABAC1
BST2.1	4.93991e-119	0.563354	0.515	0.322	1.06786e-114	7	BST2
RPL18.2	1.04825e-118	-0.307814	0.887	0.954	2.266e-114	7	RPL18
ARPC3.2	4.15439e-118	-0.484263	0.451	0.673	8.98054e-114	7	ARPC3
SRP14.2	5.78645e-118	0.364412	0.853	0.798	1.25086e-113	7	SRP14
LMNA	2.60497e-115	0.4772	0.539	0.347	5.63116e-111	7	LMNA
HLA-C.4	8.47534e-109	-0.434761	0.77	0.921	1.83211e-104	7	HLA-C
SLC25A6.2	1.46605e-108	0.537188	0.692	0.588	3.16916e-104	7	SLC25A6
PABPC1.2	1.82583e-107	-0.460806	0.482	0.713	3.94691e-103	7	PABPC1
RPS2.6	3.52658e-107	-0.575764	0.824	0.899	7.6234e-103	7	RPS2
OAZ1.3	2.99799e-106	-0.416674	0.621	0.806	6.48076e-102	7	OAZ1
TMSB10.3	4.89901e-106	-0.369422	0.976	0.989	1.05902e-101	7	TMSB10
RPS23.2	6.41883e-103	-0.279137	0.957	0.978	1.38756e-98	7	RPS23
SERP1.1	6.17085e-102	-0.406785	0.311	0.557	1.33395e-97	7	SERP1
ZFAS1.4	1.1195e-96	-0.42328	0.395	0.621	2.42002e-92	7	ZFAS1
BSG.1	3.42166e-94	0.527621	0.544	0.404	7.3966e-90	7	BSG
MT-CO1.2	1.12112e-92	-0.283346	0.983	0.967	2.42352e-88	7	MT-CO1
S100A6.7	4.52246e-92	-0.668454	0.821	0.881	9.77619e-88	7	S100A6
COX7B.1	2.39753e-91	0.518449	0.659	0.568	5.18273e-87	7	COX7B
ARPC5.2	3.60249e-91	0.481614	0.614	0.495	7.78751e-87	7	ARPC5
RPL36.3	8.35176e-89	-0.289813	0.946	0.962	1.8054e-84	7	RPL36
VIM.6	1.57249e-88	0.366249	0.906	0.824	3.39924e-84	7	VIM
MT-ND5.1	7.17248e-88	-0.362793	0.64	0.809	1.55048e-83	7	MT-ND5
RPL37.3	4.34066e-87	-0.332226	0.919	0.95	9.3832e-83	7	RPL37
RPL39.3	2.61839e-85	-0.294554	0.97	0.976	5.66018e-81	7	RPL39
JUND.2	4.5152e-85	-0.520336	0.452	0.643	9.76051e-81	7	JUND
TPI1.1	3.00917e-84	0.472792	0.617	0.51	6.50492e-80	7	TPI1
HMGN1.1	7.49779e-84	-0.349995	0.453	0.656	1.6208e-79	7	HMGN1
ARL6IP5.2	1.51194e-83	-0.347324	0.364	0.592	3.26836e-79	7	ARL6IP5
ATP5E.3	7.94759e-83	-0.283895	0.831	0.901	1.71803e-78	7	ATP5E
RPS25.4	1.48975e-81	-0.338046	0.929	0.947	3.22039e-77	7	RPS25
RPS20.5	1.01322e-76	-0.748757	0.541	0.671	2.19027e-72	7	RPS20
ANXA1.4	1.22807e-76	-0.62326	0.594	0.695	2.65472e-72	7	ANXA1
COX7A2.1	4.70759e-76	0.353673	0.75	0.698	1.01764e-71	7	COX7A2
RPS14.4	2.48416e-75	-0.32092	0.959	0.963	5.37001e-71	7	RPS14
ATP5I	5.3004e-75	0.434393	0.666	0.58	1.14579e-70	7	ATP5I
SUMO2.3	2.44952e-74	0.318809	0.814	0.736	5.29512e-70	7	SUMO2
RPL19.3	8.47673e-73	-0.25123	0.956	0.969	1.83241e-68	7	RPL19
CD9.1	1.75834e-72	0.364894	0.604	0.408	3.801e-68	7	CD9
PPIB.5	1.21834e-71	0.368835	0.686	0.597	2.63368e-67	7	PPIB
RPS27.6	4.24536e-70	-0.496775	0.989	0.988	9.17718e-66	7	RPS27
TUBA1B.1	5.79793e-69	0.40829	0.566	0.443	1.25334e-64	7	TUBA1B
USMG5.1	1.9365e-68	0.4151	0.677	0.611	4.18612e-64	7	USMG5
SRSF5.1	1.43782e-67	-0.289794	0.347	0.57	3.10814e-63	7	SRSF5
HSPA8.3	3.48397e-67	-0.362934	0.515	0.726	7.5313e-63	7	HSPA8
SNX3.2	2.88371e-66	0.454769	0.581	0.493	6.23372e-62	7	SNX3
TCEB2.2	5.50771e-66	0.371011	0.699	0.63	1.1906e-61	7	TCEB2
NPC2.6	3.26678e-65	-1.00049	0.473	0.553	7.06179e-61	7	NPC2
MT-ND2.1	8.69757e-63	-0.290708	0.823	0.917	1.88015e-58	7	MT-ND2
MORF4L1.1	1.3323e-60	0.388255	0.643	0.568	2.88003e-56	7	MORF4L1
SRSF7.3	3.3599e-59	-0.384923	0.359	0.546	7.26309e-55	7	SRSF7
NPM1.2	1.01236e-56	-0.250161	0.668	0.805	2.18842e-52	7	NPM1
TAGLN2.1	1.33308e-56	0.38703	0.584	0.482	2.88172e-52	7	TAGLN2
NDUFA1	7.64519e-56	0.367983	0.623	0.565	1.65266e-51	7	NDUFA1
MT-ND3.7	3.88308e-54	-0.427131	0.932	0.936	8.39404e-50	7	MT-ND3
HMGB1	5.46782e-52	0.250833	0.801	0.783	1.18198e-47	7	HMGB1
IER2.6	1.25955e-51	-0.404837	0.349	0.528	2.72276e-47	7	IER2
UQCRQ.3	4.59377e-49	0.373408	0.571	0.499	9.93036e-45	7	UQCRQ
PFN1.4	1.0091e-48	-0.433274	0.781	0.845	2.18136e-44	7	PFN1
RPS26.6	1.21869e-48	-0.491557	0.661	0.777	2.63444e-44	7	RPS26
ERH	1.72951e-48	0.407868	0.547	0.473	3.73869e-44	7	ERH
COX6C.1	1.21901e-47	0.283689	0.727	0.703	2.63514e-43	7	COX6C
RPLP0.4	5.33738e-47	-0.287021	0.692	0.815	1.15378e-42	7	RPLP0
COX5B.1	1.73516e-46	0.327088	0.678	0.627	3.7509e-42	7	COX5B
RPS11.3	2.18462e-46	-0.358595	0.71	0.812	4.7225e-42	7	RPS11
HNRNPH1	5.77667e-45	-0.278308	0.335	0.507	1.24874e-40	7	HNRNPH1
TSC22D3.7	1.58333e-44	-0.451426	0.479	0.612	3.42267e-40	7	TSC22D3
UBA52.3	3.12676e-44	-0.258204	0.805	0.877	6.75911e-40	7	UBA52
HLA-A.5	5.26933e-44	-0.368974	0.836	0.897	1.13907e-39	7	HLA-A
GPX1.6	2.18244e-43	-0.59583	0.471	0.561	4.71777e-39	7	GPX1
ATP5J.2	1.42857e-41	0.319541	0.586	0.523	3.08813e-37	7	ATP5J
NDUFB1.1	8.83823e-41	0.370885	0.554	0.496	1.91056e-36	7	NDUFB1
ATP5G3.2	1.14432e-39	0.318709	0.586	0.538	2.47369e-35	7	ATP5G3
MT-ND4L.7	2.72083e-36	-0.311578	0.598	0.719	5.88161e-32	7	MT-ND4L
HSPE1	1.45948e-34	-0.310944	0.41	0.57	3.15496e-30	7	HSPE1
NDUFB4	4.94654e-34	0.352663	0.504	0.452	1.06929e-29	7	NDUFB4
NDUFA13.1	2.53162e-33	0.396221	0.528	0.48	5.4726e-29	7	NDUFA13
MIF.1	1.41793e-31	0.330369	0.545	0.486	3.06514e-27	7	MIF
UQCR11.1	2.01888e-31	0.284986	0.673	0.646	4.36421e-27	7	UQCR11
CSTB.5	1.34777e-29	-0.320807	0.37	0.51	2.91346e-25	7	CSTB
UQCRH	9.42726e-28	0.288109	0.6	0.589	2.03789e-23	7	UQCRH
PPDPF.2	1.45447e-27	0.286029	0.643	0.597	3.14413e-23	7	PPDPF
SPCS2.2	2.22879e-27	0.29597	0.561	0.519	4.81797e-23	7	SPCS2
MINOS1	1.84327e-26	0.327771	0.504	0.459	3.98461e-22	7	MINOS1
NDUFS5.3	1.7428e-25	0.257024	0.616	0.583	3.76741e-21	7	NDUFS5
NFKBIA.3	2.08012e-24	-0.40475	0.422	0.526	4.49659e-20	7	NFKBIA
LDHB.3	5.57956e-24	0.303991	0.532	0.493	1.20613e-19	7	LDHB
GNAS.7	3.69604e-23	-0.272912	0.491	0.606	7.98972e-19	7	GNAS
COX6A1	1.07455e-20	0.253566	0.595	0.578	2.32286e-16	7	COX6A1
RPS6.4	1.37866e-19	-0.278402	0.936	0.943	2.98026e-15	7	RPS6
ATP5D	7.94579e-17	0.274648	0.532	0.519	1.71764e-12	7	ATP5D
RPL23A.5	1.97331e-15	-0.257543	0.846	0.898	4.2657e-11	7	RPL23A
EIF3E.1	2.16475e-13	0.283168	0.579	0.591	4.67955e-09	7	EIF3E
RPLP2.5	5.51509e-09	-0.374301	0.913	0.913	0.00011922	7	RPLP2
PLVAP	0	3.22149	0.82	0.012	0	8	PLVAP
FLT1	0	2.80483	0.699	0.011	0	8	FLT1
SPARCL1.1	0	2.80165	0.832	0.07	0	8	SPARCL1
VWF	0	2.77399	0.632	0.007	0	8	VWF
RAMP2	0	2.73163	0.875	0.016	0	8	RAMP2
TIMP3.1	0	2.64296	0.802	0.12	0	8	TIMP3
PLPP1	0	2.55195	0.7	0.055	0	8	PLPP1
A2M.1	0	2.50294	0.786	0.103	0	8	A2M
CALCRL	0	2.37401	0.667	0.013	0	8	CALCRL
AQP1	0	2.37263	0.673	0.008	0	8	AQP1
GNG11.1	0	2.35246	0.818	0.048	0	8	GNG11
SLC9A3R2	0	2.32952	0.689	0.05	0	8	SLC9A3R2
RAMP3	0	2.31965	0.714	0.005	0	8	RAMP3
PECAM1	0	2.27874	0.734	0.068	0	8	PECAM1
IFI27.1	0	2.26752	0.925	0.149	0	8	IFI27
HSPG2	0	2.26242	0.732	0.034	0	8	HSPG2
EGFL7	0	2.25629	0.733	0.029	0	8	EGFL7
INSR	0	2.17622	0.589	0.081	0	8	INSR
RNASE1	0	2.17309	0.801	0.046	0	8	RNASE1
SPARC.1	0	2.15536	0.804	0.173	0	8	SPARC
EPAS1	0	2.13477	0.72	0.052	0	8	EPAS1
EMCN	0	2.1335	0.661	0.009	0	8	EMCN
COL4A1	0	2.12	0.623	0.042	0	8	COL4A1
PODXL	0	2.02789	0.609	0.007	0	8	PODXL
CLEC14A	0	2.02133	0.652	0.003	0	8	CLEC14A
ENG	0	2.00269	0.706	0.079	0	8	ENG
HYAL2	0	2.00251	0.661	0.069	0	8	HYAL2
ADGRL4	0	1.92917	0.601	0.003	0	8	ADGRL4
ITGA6	0	1.86984	0.565	0.045	0	8	ITGA6
MGP.1	0	1.86586	0.787	0.164	0	8	MGP
SLCO2A1	0	1.85289	0.549	0.005	0	8	SLCO2A1
TGFBR2	0	1.84894	0.662	0.125	0	8	TGFBR2
TCF4	0	1.82299	0.686	0.105	0	8	TCF4
RGCC.1	0	1.81161	0.708	0.271	0	8	RGCC
SPRY1	0	1.79893	0.683	0.169	0	8	SPRY1
PTPRB	0	1.77886	0.523	0.003	0	8	PTPRB
IFITM3.1	0	1.75845	0.931	0.295	0	8	IFITM3
IGFBP7.1	0	1.74048	0.924	0.207	0	8	IGFBP7
APP.1	0	1.72649	0.738	0.231	0	8	APP
ESAM	0	1.71905	0.606	0.057	0	8	ESAM
PLPP3.1	0	1.71447	0.617	0.204	0	8	PLPP3
CD34	0	1.6976	0.531	0.006	0	8	CD34
CRIP2	0	1.69408	0.699	0.148	0	8	CRIP2
COL4A2.1	0	1.68686	0.576	0.056	0	8	COL4A2
NPDC1	0	1.64769	0.609	0.08	0	8	NPDC1
GSN.1	0	1.62994	0.885	0.373	0	8	GSN
APOLD1	0	1.6256	0.515	0.049	0	8	APOLD1
SPTBN1	0	1.62479	0.65	0.145	0	8	SPTBN1
ARHGAP29	0	1.61001	0.621	0.149	0	8	ARHGAP29
IGFBP4.1	0	1.57089	0.723	0.173	0	8	IGFBP4
ECSCR.1	0	1.55228	0.514	0.005	0	8	ECSCR.1
CD93	0	1.53968	0.552	0.061	0	8	CD93
TMEM204	0	1.51545	0.505	0.029	0	8	TMEM204
ID1	0	1.4586	0.589	0.162	0	8	ID1
CD59.2	0	1.40967	0.793	0.359	0	8	CD59
RDX	0	1.38142	0.556	0.166	0	8	RDX
BCAM	0	1.34624	0.537	0.118	0	8	BCAM
VAMP5	0	1.30746	0.609	0.218	0	8	VAMP5
NFIB	0	1.29907	0.51	0.105	0	8	NFIB
EMP1	0	1.29224	0.502	0.118	0	8	EMP1
ID3.1	0	1.27496	0.667	0.242	0	8	ID3
ITM2A.2	0	1.24361	0.704	0.269	0	8	ITM2A
MEF2C.2	0	1.2043	0.641	0.222	0	8	MEF2C
TM4SF1	0	1.19242	0.595	0.159	0	8	TM4SF1
PRSS23.1	0	1.18266	0.642	0.211	0	8	PRSS23
TSC22D1.1	0	1.11512	0.806	0.309	0	8	TSC22D1
S100A4.5	0	-1.91864	0.268	0.817	0	8	S100A4
ITM2B.7	7.51526e-298	0.915283	0.973	0.846	1.62457e-293	8	ITM2B
SEC14L1	3.22683e-287	1.31476	0.511	0.161	6.97543e-283	8	SEC14L1
MGST2	7.73807e-285	1.18717	0.535	0.178	1.67274e-280	8	MGST2
FKBP1A	4.83648e-284	1.22674	0.769	0.44	1.0455e-279	8	FKBP1A
CNN3.1	5.33432e-279	1.14258	0.549	0.177	1.15312e-274	8	CNN3
RPL28.5	5.18518e-260	-0.668754	0.923	0.987	1.12088e-255	8	RPL28
RPL14.2	1.41856e-251	-0.779478	0.751	0.942	3.0665e-247	8	RPL14
GIMAP7	3.89733e-248	1.0334	0.51	0.162	8.42487e-244	8	GIMAP7
EEF1A1.4	1.24892e-244	-0.633916	0.969	0.996	2.69978e-240	8	EEF1A1
CD9.2	3.71407e-217	0.985719	0.793	0.408	8.02871e-213	8	CD9
SEPP1.1	2.36915e-215	0.794393	0.539	0.199	5.1214e-211	8	SEPP1
RPS12.4	1.75427e-214	-0.643559	0.931	0.989	3.79221e-210	8	RPS12
RPL30.2	1.21574e-205	-0.607506	0.911	0.982	2.62806e-201	8	RPL30
HLA-E.5	5.267e-200	0.868518	0.91	0.743	1.13857e-195	8	HLA-E
STOM	3.95582e-194	1.04931	0.503	0.196	8.5513e-190	8	STOM
FTH1.6	3.4859e-193	-1.01136	0.889	0.979	7.53547e-189	8	FTH1
RPS19.5	2.84215e-192	-0.755238	0.867	0.983	6.14388e-188	8	RPS19
PTPRC.6	1.51583e-185	-1.55911	0.041	0.507	3.27678e-181	8	PTPRC
RPS4X.2	9.63291e-176	-0.629416	0.9	0.969	2.08235e-171	8	RPS4X
ITGB1.5	1.2207e-175	1.11037	0.742	0.504	2.63878e-171	8	ITGB1
RPL18.3	4.85838e-168	-0.567034	0.804	0.954	1.05024e-163	8	RPL18
TPT1.2	2.61709e-165	-0.526445	0.921	0.982	5.65736e-161	8	TPT1
RPSA.5	3.89301e-162	-0.817602	0.539	0.846	8.41551e-158	8	RPSA
CYBA.5	8.38168e-162	-0.847675	0.411	0.788	1.81187e-157	8	CYBA
DSTN.2	1.43613e-158	0.760856	0.746	0.444	3.10449e-154	8	DSTN
RPS27.7	3.95793e-157	-0.83084	0.957	0.989	8.55586e-153	8	RPS27
IL6ST	9.45037e-156	1.02338	0.518	0.243	2.04289e-151	8	IL6ST
RPL12.1	1.14575e-153	-0.564947	0.863	0.956	2.47676e-149	8	RPL12
RPL7A	7.49339e-151	-0.546171	0.793	0.946	1.61985e-146	8	RPL7A
RPL10.3	2.24178e-147	-0.459426	0.968	0.994	4.84606e-143	8	RPL10
RPS27A.4	4.57451e-146	-0.499291	0.945	0.985	9.88872e-142	8	RPS27A
FAU	1.25522e-145	-0.459585	0.872	0.966	2.71341e-141	8	FAU
RPS3.7	4.21133e-145	-0.578235	0.853	0.969	9.10364e-141	8	RPS3
RPL39.4	1.61473e-144	-0.557518	0.939	0.976	3.49056e-140	8	RPL39
RPL37.4	1.96749e-140	-0.590377	0.817	0.952	4.25313e-136	8	RPL37
VIM.7	2.73677e-140	0.639056	0.933	0.826	5.91608e-136	8	VIM
RPL19.4	5.3152e-140	-0.513807	0.885	0.97	1.14899e-135	8	RPL19
RPL10A.3	8.12471e-138	-0.610571	0.714	0.915	1.75632e-133	8	RPL10A
RPS3A.2	1.13047e-136	-0.532123	0.885	0.968	2.44374e-132	8	RPS3A
CXCR4.7	3.25447e-135	-1.57792	0.135	0.501	7.03519e-131	8	CXCR4
CAV1.2	3.73902e-135	0.428027	0.643	0.278	8.08264e-131	8	CAV1
IFITM2.4	1.2388e-134	0.70977	0.719	0.427	2.67792e-130	8	IFITM2
RPS10.5	2.60733e-134	-0.894938	0.562	0.837	5.63627e-130	8	RPS10
SARAF.3	6.67764e-127	-0.752714	0.39	0.725	1.44351e-122	8	SARAF
DDIT4.1	8.46064e-127	0.973501	0.584	0.314	1.82894e-122	8	DDIT4
RPS8.3	1.24776e-126	-0.514111	0.88	0.972	2.69729e-122	8	RPS8
GUK1.1	2.48738e-125	0.787751	0.7	0.524	5.37698e-121	8	GUK1
RPL18A.4	1.98966e-124	-0.564273	0.856	0.963	4.30104e-120	8	RPL18A
EEF1B2.3	8.86818e-124	-0.679395	0.499	0.788	1.91703e-119	8	EEF1B2
RHOC.1	1.37959e-121	0.851085	0.549	0.299	2.98225e-117	8	RHOC
ETS1	1.4707e-121	0.76055	0.521	0.247	3.17921e-117	8	ETS1
RPL11.2	8.93014e-121	-0.427447	0.951	0.982	1.93043e-116	8	RPL11
RPL24.2	1.28825e-119	-0.47681	0.811	0.946	2.78481e-115	8	RPL24
RPLP1.3	2.72293e-119	-0.474316	0.941	0.99	5.88616e-115	8	RPLP1
RPL13.4	4.17674e-119	-0.508394	0.924	0.987	9.02887e-115	8	RPL13
NPM1.3	4.69394e-117	-0.605232	0.511	0.806	1.01469e-112	8	NPM1
RPS15A.6	1.59967e-115	-0.504187	0.911	0.975	3.45801e-111	8	RPS15A
RPS13.2	6.14584e-112	-0.449313	0.872	0.957	1.32855e-107	8	RPS13
RPS24.1	4.013e-111	-0.417026	0.924	0.977	8.6749e-107	8	RPS24
VAMP8.4	4.23757e-111	-0.785745	0.17	0.517	9.16034e-107	8	VAMP8
CTNNB1.1	5.49721e-110	0.974073	0.554	0.305	1.18833e-105	8	CTNNB1
RAC1.6	7.01483e-108	0.601393	0.739	0.549	1.5164e-103	8	RAC1
PABPC1.3	4.29172e-107	-0.690374	0.376	0.71	9.27741e-103	8	PABPC1
RPS2.7	2.25284e-104	-0.667336	0.696	0.901	4.86997e-100	8	RPS2
RPL6.2	1.38809e-103	-0.457993	0.799	0.93	3.00064e-99	8	RPL6
RPS21.4	5.99733e-103	-0.480203	0.811	0.924	1.29644e-98	8	RPS21
RPL3.3	4.95359e-102	-0.463127	0.843	0.961	1.07082e-97	8	RPL3
RPL5.2	9.82815e-102	-0.46645	0.782	0.919	2.12455e-97	8	RPL5
RPLP0.5	1.81697e-96	-0.596723	0.529	0.816	3.92774e-92	8	RPLP0
KTN1.1	2.05486e-95	0.710144	0.636	0.452	4.44198e-91	8	KTN1
RPS25.5	3.98166e-95	-0.48863	0.845	0.949	8.60716e-91	8	RPS25
RPL41.3	2.29651e-93	-0.451412	0.955	0.983	4.96436e-89	8	RPL41
RPS29.6	9.46838e-92	-0.855047	0.779	0.925	2.04678e-87	8	RPS29
RPS7.2	5.46439e-91	-0.387464	0.869	0.954	1.18124e-86	8	RPS7
SEC62.3	2.62595e-89	0.664373	0.672	0.529	5.67651e-85	8	SEC62
RPL29.1	3.98915e-88	-0.378383	0.831	0.941	8.62334e-84	8	RPL29
MT-CO1.3	4.31137e-88	-0.40459	0.976	0.968	9.31989e-84	8	MT-CO1
RPS18.3	1.84752e-87	-0.39663	0.931	0.989	3.99379e-83	8	RPS18
RPS23.3	2.89331e-87	-0.359445	0.919	0.978	6.25447e-83	8	RPS23
OAZ1.4	1.03423e-85	-0.550272	0.565	0.803	2.23569e-81	8	OAZ1
RPL34.4	1.82718e-85	-0.421567	0.948	0.976	3.94981e-81	8	RPL34
RPS5.3	3.17373e-85	-0.462783	0.726	0.902	6.86064e-81	8	RPS5
ZFAS1.5	1.14234e-83	-0.600393	0.308	0.618	2.46939e-79	8	ZFAS1
RPL26.2	1.01152e-82	-0.378828	0.863	0.964	2.18661e-78	8	RPL26
CD99.5	5.32334e-82	0.603577	0.653	0.475	1.15075e-77	8	CD99
PFDN5	1.71569e-80	-0.398721	0.699	0.872	3.70882e-76	8	PFDN5
ANXA1.5	3.2512e-80	-0.835729	0.482	0.695	7.02811e-76	8	ANXA1
RPS9.1	3.71524e-80	-0.352227	0.828	0.953	8.03123e-76	8	RPS9
TPM4.2	1.86021e-79	0.631036	0.508	0.292	4.02122e-75	8	TPM4
HMGN2.1	4.97045e-79	-0.578585	0.327	0.619	1.07446e-74	8	HMGN2
FTL.7	1.26819e-77	-1.12342	0.827	0.935	2.74145e-73	8	FTL
RPL8.1	3.64687e-76	-0.338441	0.868	0.958	7.88344e-72	8	RPL8
RPS14.5	4.03777e-76	-0.414903	0.87	0.965	8.72845e-72	8	RPS14
RPS15.4	7.70898e-76	-0.367869	0.894	0.971	1.66645e-71	8	RPS15
RPL32.4	1.32689e-75	-0.394192	0.936	0.98	2.86833e-71	8	RPL32
SNX3.3	2.09751e-75	0.628634	0.64	0.494	4.53418e-71	8	SNX3
NACA	2.47071e-75	-0.391507	0.777	0.902	5.34093e-71	8	NACA
SAT1.8	1.66667e-73	-0.531208	0.515	0.725	3.60284e-69	8	SAT1
CD81.2	4.20572e-73	0.699557	0.595	0.422	9.0915e-69	8	CD81
ZFP36L2.5	1.50927e-71	-0.688118	0.396	0.661	3.26259e-67	8	ZFP36L2
HMGN1.2	1.65232e-71	-0.529525	0.391	0.652	3.57181e-67	8	HMGN1
ATP5L	1.33629e-69	-0.424028	0.569	0.79	2.88867e-65	8	ATP5L
COX7C.1	8.67218e-69	-0.379137	0.667	0.845	1.87466e-64	8	COX7C
RPL35A.4	1.41898e-68	-0.37491	0.872	0.949	3.06741e-64	8	RPL35A
RPS11.4	7.99203e-67	-0.528983	0.6	0.813	1.72764e-62	8	RPS11
RPL9.3	6.87513e-66	-0.405624	0.826	0.932	1.4862e-61	8	RPL9
RPL35.3	1.21987e-63	-0.39001	0.811	0.914	2.63699e-59	8	RPL35
RPL23A.6	5.84941e-63	-0.568245	0.702	0.9	1.26447e-58	8	RPL23A
RPL36AL.3	9.1409e-60	-0.415689	0.562	0.778	1.97599e-55	8	RPL36AL
RPL23.3	2.34839e-59	-0.436142	0.549	0.784	5.07652e-55	8	RPL23
EEF1D.2	3.56895e-59	-0.36838	0.629	0.826	7.71499e-55	8	EEF1D
UBA52.4	4.6781e-58	-0.401819	0.72	0.877	1.01127e-53	8	UBA52
RPL15.2	1.37784e-56	-0.286701	0.863	0.958	2.97848e-52	8	RPL15
RPL4.4	1.02925e-55	-0.46556	0.518	0.758	2.22493e-51	8	RPL4
CALM1.3	1.51916e-54	0.476528	0.76	0.729	3.28397e-50	8	CALM1
PEBP1.7	1.54459e-54	-0.742735	0.333	0.539	3.33894e-50	8	PEBP1
EEF2.3	3.10878e-54	-0.430173	0.398	0.658	6.72024e-50	8	EEF2
DYNLL1.3	1.58396e-53	0.453403	0.716	0.639	3.42404e-49	8	DYNLL1
GNB2L1.2	1.65199e-53	-0.307798	0.744	0.892	3.57111e-49	8	GNB2L1
LGALS1.6	2.00082e-53	-0.764439	0.417	0.612	4.32517e-49	8	LGALS1
RPL27.3	1.28599e-52	-0.41138	0.714	0.875	2.77993e-48	8	RPL27
ACTG1.3	1.42002e-51	-0.359916	0.768	0.886	3.06966e-47	8	ACTG1
LAPTM4A.7	1.45388e-51	0.428612	0.658	0.5	3.14286e-47	8	LAPTM4A
S100A6.8	4.14784e-51	-0.838758	0.818	0.88	8.96638e-47	8	S100A6
HNRNPA1.4	4.99158e-51	-0.38401	0.556	0.784	1.07903e-46	8	HNRNPA1
RPS20.6	1.14823e-50	-0.763596	0.486	0.669	2.48212e-46	8	RPS20
BTG1.8	8.52498e-50	-0.767997	0.619	0.728	1.84284e-45	8	BTG1
SERP1.2	1.4291e-49	-0.430969	0.31	0.551	3.08928e-45	8	SERP1
JUND.3	1.71263e-49	-0.664307	0.454	0.638	3.7022e-45	8	JUND
UQCR10.2	2.41117e-49	-0.404606	0.345	0.574	5.21223e-45	8	UQCR10
HLA-DPB1.8	5.83504e-49	-1.30609	0.344	0.519	1.26136e-44	8	HLA-DPB1
RPS16.5	9.084e-49	-0.483279	0.69	0.858	1.96369e-44	8	RPS16
ANXA2.7	1.16685e-48	0.366971	0.683	0.529	2.52239e-44	8	ANXA2
RABAC1.1	4.53312e-46	0.509598	0.524	0.387	9.79924e-42	8	RABAC1
MYL12B.2	2.99462e-45	0.376695	0.794	0.753	6.47347e-41	8	MYL12B
POMP.2	7.82544e-45	0.519918	0.65	0.568	1.69163e-40	8	POMP
KLF6.4	1.05893e-44	-0.54829	0.425	0.619	2.28909e-40	8	KLF6
RPL36.4	1.14971e-42	-0.257983	0.891	0.963	2.48532e-38	8	RPL36
COMMD6	1.68226e-40	-0.314938	0.537	0.746	3.63654e-36	8	COMMD6
CUTA.3	5.02762e-40	-0.360748	0.291	0.511	1.08682e-35	8	CUTA
SRSF7.4	5.69841e-40	-0.434039	0.323	0.542	1.23182e-35	8	SRSF7
MGST3.2	2.43276e-39	0.431012	0.567	0.435	5.2589e-35	8	MGST3
PFN1.5	3.96526e-39	-0.50323	0.734	0.845	8.5717e-35	8	PFN1
SRSF5.2	5.17915e-38	-0.322598	0.336	0.565	1.11958e-33	8	SRSF5
RPLP2.6	6.22992e-38	-0.536332	0.825	0.915	1.34672e-33	8	RPLP2
DBI.3	9.01763e-38	-0.394866	0.343	0.546	1.94934e-33	8	DBI
RPL22.2	3.10106e-37	-0.275624	0.741	0.88	6.70356e-33	8	RPL22
TMEM50A.1	3.88741e-37	0.490194	0.553	0.469	8.40341e-33	8	TMEM50A
RPS6.5	1.0111e-36	-0.346174	0.861	0.945	2.1857e-32	8	RPS6
SRP14.3	9.0288e-35	0.356645	0.827	0.801	1.95176e-30	8	SRP14
S100A10.5	5.77149e-34	0.309611	0.747	0.629	1.24762e-29	8	S100A10
ARPC3.3	8.90411e-34	-0.336207	0.471	0.667	1.9248e-29	8	ARPC3
ACTB.4	9.55219e-34	-0.441438	0.937	0.965	2.0649e-29	8	ACTB
PNRC1.2	5.46181e-33	-0.362732	0.367	0.569	1.18068e-28	8	PNRC1
HSPE1.1	7.72974e-33	-0.433189	0.366	0.567	1.67094e-28	8	HSPE1
ARGLU1	7.9864e-33	0.503331	0.534	0.43	1.72642e-28	8	ARGLU1
IFI6.1	1.13321e-31	0.412101	0.501	0.372	2.44966e-27	8	IFI6
GLTSCR2.3	1.66078e-31	-0.318714	0.297	0.503	3.5901e-27	8	GLTSCR2
RTN4.1	5.26795e-31	0.447354	0.503	0.407	1.13877e-26	8	RTN4
DAD1.3	3.00389e-30	0.396205	0.622	0.539	6.49351e-26	8	DAD1
SH3BGRL3.6	6.10851e-30	-0.446384	0.602	0.741	1.32048e-25	8	SH3BGRL3
JUN.1	6.10994e-30	-0.413686	0.419	0.621	1.32079e-25	8	JUN
RPL21.4	7.81548e-30	-0.399256	0.8	0.91	1.68947e-25	8	RPL21
NPC2.7	1.75648e-29	-0.927168	0.477	0.55	3.79698e-25	8	NPC2
EID1.6	3.25486e-29	0.40634	0.581	0.502	7.03603e-25	8	EID1
CCNI.4	8.61852e-29	-0.319747	0.5	0.659	1.86307e-24	8	CCNI
SUB1.5	1.32191e-28	-0.303871	0.517	0.698	2.85757e-24	8	SUB1
PPDPF.3	1.11468e-27	-0.274167	0.418	0.604	2.4096e-23	8	PPDPF
HSPA8.4	1.42753e-27	-0.324444	0.53	0.72	3.08589e-23	8	HSPA8
YWHAZ.1	1.4504e-27	-0.287903	0.355	0.548	3.13533e-23	8	YWHAZ
HLA-C.5	1.97084e-27	0.265758	0.92	0.913	4.26037e-23	8	HLA-C
RPL13A.6	3.61748e-27	-0.608554	0.674	0.791	7.81992e-23	8	RPL13A
RAN	4.1946e-27	-0.272955	0.346	0.527	9.06747e-23	8	RAN
RHOA.2	4.74252e-27	0.379637	0.649	0.618	1.02519e-22	8	RHOA
COX5B.2	1.0749e-26	0.353234	0.665	0.629	2.3236e-22	8	COX5B
SNRPD2.4	2.55671e-26	-0.252189	0.328	0.525	5.52683e-22	8	SNRPD2
ALDOA	4.48601e-25	-0.287112	0.437	0.609	9.69741e-21	8	ALDOA
TAGLN2.2	1.04701e-24	0.399641	0.566	0.485	2.26331e-20	8	TAGLN2
RPL31.6	3.2826e-24	-0.513569	0.571	0.709	7.096e-20	8	RPL31
DDX17.2	3.7498e-23	0.450585	0.553	0.479	8.10595e-19	8	DDX17
ARPC2.5	1.07817e-22	-0.295089	0.503	0.659	2.33068e-18	8	ARPC2
[truncated: 1,675 more rows]
