# Supplementary material for: Receptor–ligand pair typing and prognostic risk model for papillary thyroid carcinoma based on single-cell sequencing
Source: Front Immunol. 2022 Jul 22;13:902550. doi: 10.3389/fimmu.2022.902550 (PMC9354623; doi:10.3389/fimmu.2022.902550)
Supplement: Supplementary file 1 [file DataSheet_1.zip › supplementary table 4.xlsx]

## Sheet: Sheet1
Tag	LR	ligand	receptor	rho	p.value
CXCL10_DPP4	CXCL10_DPP4	CXCL10	DPP4	0.262429	4.75704e-09
AGT_AGTR1	AGT_AGTR1	AGT	AGTR1	-0.111872	0.0138937
TNF_CELSR2	TNF_CELSR2	TNF	CELSR2	0.0269224	0.55502
FGF1_FGFR1	FGF1_FGFR1	FGF1	FGFR1	0.234259	1.9124e-07
NAMPT_P2RY6	NAMPT_P2RY6	NAMPT	P2RY6	0.578156	1.99948e-44
NOTCH1_JAG2	NOTCH1_JAG2	NOTCH1	JAG2	0.618614	2.42598e-52
BMP7_SLAMF1	BMP7_SLAMF1	BMP7	SLAMF1	-0.311693	2.42214e-12
EFNB2_EPHB4	EFNB2_EPHB4	EFNB2	EPHB4	0.597295	4.97053e-48
LGALS9_MET	LGALS9_MET	LGALS9	MET	0.249858	2.61421e-08
TNFRSF13B_TNFSF13B	TNFRSF13B_TNFSF13B	TNFRSF13B	TNFSF13B	0.725989	3.08884e-80
HLA-DPB1_TNFSF13B	HLA-DPB1_TNFSF13B	HLA-DPB1	TNFSF13B	0.81897	4.20674e-118
TNF_FLT4	TNF_FLT4	TNF	FLT4	-0.103006	0.0235779
CSF1R_CSF1	CSF1R_CSF1	CSF1R	CSF1	0.813471	2.73071e-115
EGFR_HBEGF	EGFR_HBEGF	EGFR	HBEGF	0.469799	6.90418e-28
DLL1_NOTCH1	DLL1_NOTCH1	DLL1	NOTCH1	0.673	5.38393e-65
CTLA4_CD86	CTLA4_CD86	CTLA4	CD86	0.861641	8.85924e-144
TNF_NOTCH1	TNF_NOTCH1	TNF	NOTCH1	0.139954	0.00204915
NOTCH4_DLL4	NOTCH4_DLL4	NOTCH4	DLL4	0.846215	1.33904e-133
NOTCH4_JAG2	NOTCH4_JAG2	NOTCH4	JAG2	0.623173	2.62695e-53
TNF_ICOS	TNF_ICOS	TNF	ICOS	0.633142	1.78593e-55
NOTCH1_DLL4	NOTCH1_DLL4	NOTCH1	DLL4	0.592532	4.13014e-47
LGALS9_SLC1A5	LGALS9_SLC1A5	LGALS9	SLC1A5	0.486614	4.42644e-30
NOTCH3_JAG2	NOTCH3_JAG2	NOTCH3	JAG2	0.575352	6.44594e-44
TNFRSF13C_TNFSF13B	TNFRSF13C_TNFSF13B	TNFRSF13C	TNFSF13B	0.658625	2.15086e-61
ANXA1_FPR3	ANXA1_FPR3	ANXA1	FPR3	0.388947	6.81893e-19
ANXA1_FPR1	ANXA1_FPR1	ANXA1	FPR1	0.378849	6.23284e-18
TFRC_TNFSF13B	TFRC_TNFSF13B	TFRC	TNFSF13B	0.177626	8.67786e-05
EPHB6_EFNB2	EPHB6_EFNB2	EPHB6	EFNB2	0.367347	7.06526e-17
PDGFB_PDGFRB	PDGFB_PDGFRB	PDGFB	PDGFRB	0.66219	2.87006e-62
FLT4_PDGFC	FLT4_PDGFC	FLT4	PDGFC	0.0685353	0.132559
TG_ASGR1	TG_ASGR1	TG	ASGR1	0.294156	4.26839e-11
ACKR3_CXCL12	ACKR3_CXCL12	ACKR3	CXCL12	0.0962284	0.0344926
DPP4_CXCL12	DPP4_CXCL12	DPP4	CXCL12	0.0923907	0.0423997
CDH1_KLRG1	CDH1_KLRG1	CDH1	KLRG1	0.135959	0.00275192
LGALS9_HAVCR2	LGALS9_HAVCR2	LGALS9	HAVCR2	0.825973	7.95749e-122
FGF1_TGFBR3	FGF1_TGFBR3	FGF1	TGFBR3	0.266865	2.55103e-09
CD1D_LILRB2	CD1D_LILRB2	CD1D	LILRB2	0.209859	3.28593e-06
EPOR_KITLG	EPOR_KITLG	EPOR	KITLG	0.0883801	0.0522438
CXCL8_ACKR1	CXCL8_ACKR1	CXCL8	ACKR1	0.447981	3.23022e-25
CSF1_SIRPA	CSF1_SIRPA	CSF1	SIRPA	0.693548	1.63927e-70
LAIR1_LILRB4	LAIR1_LILRB4	LAIR1	LILRB4	0.913209	1.16663e-189
EGFR_TGFA	EGFR_TGFA	EGFR	TGFA	0.579787	1.00667e-44
DLL1_NOTCH4	DLL1_NOTCH4	DLL1	NOTCH4	0.729617	2.0648e-81
PDCD1_FAM3C	PDCD1_FAM3C	PDCD1	FAM3C	-0.115741	0.0109076
CXCR6_CXCL16	CXCR6_CXCL16	CXCR6	CXCL16	0.531434	1.47698e-36
DLL1_NOTCH3	DLL1_NOTCH3	DLL1	NOTCH3	0.55296	4.99187e-40
PDGFRB_PDGFD	PDGFRB_PDGFD	PDGFRB	PDGFD	0.607857	3.99297e-50
IGF1_IGF1R	IGF1_IGF1R	IGF1	IGF1R	0.00425493	0.925689
CXCL12_CXCR3	CXCL12_CXCR3	CXCL12	CXCR3	0.448156	3.08091e-25
CXCL10_CXCR3	CXCL10_CXCR3	CXCL10	CXCR3	0.738834	1.74598e-84
DLL4_NOTCH3	DLL4_NOTCH3	DLL4	NOTCH3	0.473549	2.29371e-28
CCL5_ACKR1	CCL5_ACKR1	CCL5	ACKR1	0.54562	8.13074e-39
TEK_ANGPT1	TEK_ANGPT1	TEK	ANGPT1	0.566103	2.82925e-42
CX3CR1_CX3CL1	CX3CR1_CX3CL1	CX3CR1	CX3CL1	0.195434	1.52003e-05
ACKR1_CCL17	ACKR1_CCL17	ACKR1	CCL17	0.457934	2.06528e-26
CCL3_CCR1	CCL3_CCR1	CCL3	CCR1	0.625046	1.04286e-53
CCL5_CCR1	CCL5_CCR1	CCL5	CCR1	0.663809	1.13943e-62
CCL2_ACKR1	CCL2_ACKR1	CCL2	ACKR1	0.549627	1.78771e-39
CD47_SIRPG	CD47_SIRPG	CD47	SIRPG	0.19492	1.60209e-05
FCER2_CR2	FCER2_CR2	FCER2	CR2	0.928124	1.50099e-208
PLXNB1_SEMA4D	PLXNB1_SEMA4D	PLXNB1	SEMA4D	0.465828	2.18536e-27
FLT1_PGF	FLT1_PGF	FLT1	PGF	0.561976	1.47192e-41
PTPRC_CD22	PTPRC_CD22	PTPRC	CD22	0.274772	8.16472e-10
EFNA1_EPHA3	EFNA1_EPHA3	EFNA1	EPHA3	0.0132528	0.771419
TNF_FAS	TNF_FAS	TNF	FAS	0.301599	1.29308e-11
ANGPT2_TEK	ANGPT2_TEK	ANGPT2	TEK	0.360922	2.63013e-16
PLXNB2_PTN	PLXNB2_PTN	PLXNB2	PTN	0.0919224	0.0434617
VEGFA_KDR	VEGFA_KDR	VEGFA	KDR	0.779385	1.0053e-99
JAG1_NOTCH3	JAG1_NOTCH3	JAG1	NOTCH3	0.675578	1.15781e-65
JAG1_NOTCH4	JAG1_NOTCH4	JAG1	NOTCH4	0.519913	8.45469e-35
GRN_SORT1	GRN_SORT1	GRN	SORT1	0.288258	1.07328e-10
DLL1_NOTCH2	DLL1_NOTCH2	DLL1	NOTCH2	0.189105	2.87629e-05
SPP1_PTGER4	SPP1_PTGER4	SPP1	PTGER4	0.355324	8.0721e-16
TNFSF12_TNFRSF25	TNFSF12_TNFRSF25	TNFSF12	TNFRSF25	0.47076	5.2127e-28
TNFSF12_TNFRSF12A	TNFSF12_TNFRSF12A	TNFSF12	TNFRSF12A	0.105512	0.0203768
VEGFA_FLT1	VEGFA_FLT1	VEGFA	FLT1	0.830228	3.60238e-124
TNF_TNFRSF1B	TNF_TNFRSF1B	TNF	TNFRSF1B	0.394388	2.00433e-19
EFNB2_EPHA4	EFNB2_EPHA4	EFNB2	EPHA4	0.294262	4.1978e-11
TNF_PTPRS	TNF_PTPRS	TNF	PTPRS	-0.039466	0.386795
PTN_PTPRS	PTN_PTPRS	PTN	PTPRS	0.0713097	0.117554
C3_C3AR1	C3_C3AR1	C3	C3AR1	0.667858	1.10262e-63
CD72_SEMA4D	CD72_SEMA4D	CD72	SEMA4D	0.599848	1.57442e-48
MDK_LRP1	MDK_LRP1	MDK	LRP1	0.523988	2.0566e-35
SIRPA_CD47	SIRPA_CD47	SIRPA	CD47	0.42559	1.13836e-22
NOTCH2_JAG2	NOTCH2_JAG2	NOTCH2	JAG2	0.0524163	0.250237
BMP7_PTPRK	BMP7_PTPRK	BMP7	PTPRK	0.216627	1.54202e-06
LGALS9_SORL1	LGALS9_SORL1	LGALS9	SORL1	0.124662	0.00608183
MDK_SORL1	MDK_SORL1	MDK	SORL1	0.252052	1.95437e-08
PDGFB_LRP1	PDGFB_LRP1	PDGFB	LRP1	0.158741	0.000461988
KDR_VEGFC	KDR_VEGFC	KDR	VEGFC	0.508005	4.72834e-33
NOTCH1_JAG1	NOTCH1_JAG1	NOTCH1	JAG1	0.743234	5.35409e-86
FLT4_VEGFC	FLT4_VEGFC	FLT4	VEGFC	0.514446	5.47011e-34
LGALS9_LRP1	LGALS9_LRP1	LGALS9	LRP1	0.385603	1.43105e-18
LGALS9_PTPRK	LGALS9_PTPRK	LGALS9	PTPRK	0.172003	0.000145448
CXCL2_DPP4	CXCL2_DPP4	CXCL2	DPP4	0.523647	2.31661e-35
EGFR_MIF	EGFR_MIF	EGFR	MIF	-0.167698	0.000213705
NOTCH2_DLL4	NOTCH2_DLL4	NOTCH2	DLL4	-0.0718133	0.114978
ICAM1_ITGAL	ICAM1_ITGAL	ICAM1	ITGAL	0.403515	2.44151e-20
CCL21_CCR7	CCL21_CCR7	CCL21	CCR7	0.591252	7.25302e-47
KLRB1_CLEC2D	KLRB1_CLEC2D	KLRB1	CLEC2D	0.661866	3.45096e-62
EGFR_GRN	EGFR_GRN	EGFR	GRN	0.184411	4.55492e-05
EGFR_AREG	EGFR_AREG	EGFR	AREG	0.377165	8.9462e-18
FLT1_VEGFB	FLT1_VEGFB	FLT1	VEGFB	0.158908	0.000455549
NRP2_SEMA3F	NRP2_SEMA3F	NRP2	SEMA3F	0.419168	5.6546e-22
C5AR1_RPS19	C5AR1_RPS19	C5AR1	RPS19	0.0645744	0.156492
TNFRSF1B_GRN	TNFRSF1B_GRN	TNFRSF1B	GRN	0.347129	4.00581e-15
PTPRC_MRC1	PTPRC_MRC1	PTPRC	MRC1	0.661524	4.19039e-62
CXCL12_CXCR4	CXCL12_CXCR4	CXCL12	CXCR4	0.427836	6.44595e-23
HLA-F_LILRB1	HLA-F_LILRB1	HLA-F	LILRB1	0.706072	4.1502e-74
LGALS9_CD44	LGALS9_CD44	LGALS9	CD44	0.135673	0.00280971
TGFB1_TGFBR3	TGFB1_TGFBR3	TGFB1	TGFBR3	0.079916	0.0793291
EFNA1_EPHA4	EFNA1_EPHA4	EFNA1	EPHA4	0.498621	1.00919e-31
EGFR_COPA	EGFR_COPA	EGFR	COPA	0.631945	3.28348e-55
HLA-F_LILRB2	HLA-F_LILRB2	HLA-F	LILRB2	0.721529	8.0999e-79
CD44_HBEGF	CD44_HBEGF	CD44	HBEGF	0.194234	1.71817e-05
FPR3_HEBP1	FPR3_HEBP1	FPR3	HEBP1	-0.317806	8.50976e-13
LGALS9_CD47	LGALS9_CD47	LGALS9	CD47	0.203116	6.81579e-06
COPA_P2RY6	COPA_P2RY6	COPA	P2RY6	-0.0482932	0.2895
CD2_CD58	CD2_CD58	CD2	CD58	0.51946	9.88447e-35
TNF_TNFRSF1A	TNF_TNFRSF1A	TNF	TNFRSF1A	0.209453	3.43584e-06
LTBR_LTB	LTBR_LTB	LTBR	LTB	-0.12916	0.00446705
ICAM1_AREG	ICAM1_AREG	ICAM1	AREG	0.461986	6.56889e-27
MERTK_GAS6	MERTK_GAS6	MERTK	GAS6	-0.0275597	0.54569
PLXNB2_SEMA4D	PLXNB2_SEMA4D	PLXNB2	SEMA4D	0.419494	5.21753e-22
PGRMC2_CCL4L2	PGRMC2_CCL4L2	PGRMC2	CCL4L2	-0.104671	0.0214063
JAG1_NOTCH2	JAG1_NOTCH2	JAG1	NOTCH2	0.424005	1.69631e-22
CD40_CD40LG	CD40_CD40LG	CD40	CD40LG	0.435541	8.86595e-24
MIF_TNFRSF14	MIF_TNFRSF14	MIF	TNFRSF14	0.179774	7.09399e-05
CD40_TNFSF13B	CD40_TNFSF13B	CD40	TNFSF13B	0.473518	2.31468e-28
ICAM1_SPN	ICAM1_SPN	ICAM1	SPN	0.6498	2.79838e-59
TNFRSF1A_GRN	TNFRSF1A_GRN	TNFRSF1A	GRN	0.371539	2.94896e-17
EGFR_TGFB1	EGFR_TGFB1	EGFR	TGFB1	0.354459	9.58027e-16
CD99_PILRA	CD99_PILRA	CD99	PILRA	0.339326	1.76378e-14
TNFRSF10B_TNFSF10	TNFRSF10B_TNFSF10	TNFRSF10B	TNFSF10	0.172739	0.000136073
NRP2_VEGFA	NRP2_VEGFA	NRP2	VEGFA	0.0192887	0.672402
SPP1_CD44	SPP1_CD44	SPP1	CD44	0.149709	0.000965889
NRP2_PGF	NRP2_PGF	NRP2	PGF	-0.362249	2.00969e-16
CXADR_FAM3C	CXADR_FAM3C	CXADR	FAM3C	0.410723	4.41952e-21
CD55_ADGRE5	CD55_ADGRE5	CD55	ADGRE5	0.490063	1.51697e-30
COPA_SORT1	COPA_SORT1	COPA	SORT1	0.73477	4.09852e-83
SELL_SELPLG	SELL_SELPLG	SELL	SELPLG	0.760019	4.55672e-92
NRP1_VEGFA	NRP1_VEGFA	NRP1	VEGFA	0.49831	1.11523e-31
PROS1_AXL	PROS1_AXL	PROS1	AXL	0.602091	5.68552e-49
CD46_JAG1	CD46_JAG1	CD46	JAG1	0.432076	2.17698e-23
NRP1_PGF	NRP1_PGF	NRP1	PGF	0.247917	3.37399e-08
FAM3C_CLEC2D	FAM3C_CLEC2D	FAM3C	CLEC2D	0.0945938	0.037692
AXL_GAS6	AXL_GAS6	AXL	GAS6	0.352872	1.31005e-15
CD74_APP	CD74_APP	CD74	APP	-0.177788	8.5474e-05
CD74_COPA	CD74_COPA	CD74	COPA	-0.0858364	0.0594244
LAMP1_FAM3C	LAMP1_FAM3C	LAMP1	FAM3C	0.60266	4.3839e-49
NRP1_VEGFB	NRP1_VEGFB	NRP1	VEGFB	-0.103784	0.02254
CD74_MIF	CD74_MIF	CD74	MIF	0.0813823	0.0739553
HLA-C_FAM3C	HLA-C_FAM3C	HLA-C	FAM3C	0.279364	4.14164e-10
TNFSF13_TNFRSF14	TNFSF13_TNFRSF14	TNFSF13	TNFRSF14	0.115606	0.0110015
TNFSF13_TNFRSF17	TNFSF13_TNFRSF17	TNFSF13	TNFRSF17	0.00237435	0.958492
SCGB3A1_MARCO	SCGB3A1_MARCO	SCGB3A1	MARCO	-0.048071	0.291727
BTLA_TNFRSF14	BTLA_TNFRSF14	BTLA	TNFRSF14	0.340117	1.52063e-14
POMC_MC5R	POMC_MC5R	POMC	MC5R	-0.0377064	0.408333
EFNA1_EPHA2	EFNA1_EPHA2	EFNA1	EPHA2	0.580318	8.0458e-45
ACKR2_CCL4	ACKR2_CCL4	ACKR2	CCL4	0.110778	0.0148594
ACKR2_CCL2	ACKR2_CCL2	ACKR2	CCL2	0.26235	4.80912e-09
ACKR2_CCL5	ACKR2_CCL5	ACKR2	CCL5	0.0630567	0.166481
PLXNB2_SEMA4G	PLXNB2_SEMA4G	PLXNB2	SEMA4G	0.57514	7.03756e-44
CD160_TNFRSF14	CD160_TNFRSF14	CD160	TNFRSF14	0.263567	4.05836e-09
TNFSF14_TNFRSF14	TNFSF14_TNFRSF14	TNFSF14	TNFRSF14	0.348243	3.2307e-15
ACKR2_CCL3	ACKR2_CCL3	ACKR2	CCL3	0.0642344	0.158689
POMC_MC1R	POMC_MC1R	POMC	MC1R	0.134372	0.0030874
CD70_TNFRSF17	CD70_TNFRSF17	CD70	TNFRSF17	0.28508	1.74836e-10
TNFSF10_TNFRSF10D	TNFSF10_TNFRSF10D	TNFSF10	TNFRSF10D	0.077901	0.0872262
TNFSF14_LTBR	TNFSF14_LTBR	TNFSF14	LTBR	-0.0186857	0.682076
AGRP_MC5R	AGRP_MC5R	AGRP	MC5R	0.0164016	0.719183
EFNA3_EPHA5	EFNA3_EPHA5	EFNA3	EPHA5	-0.123928	0.00639017
EFNA1_EPHA5	EFNA1_EPHA5	EFNA1	EPHA5	-0.126581	0.00533777
TNFRSF11B_TNFSF11	TNFRSF11B_TNFSF11	TNFRSF11B	TNFSF11	-0.122545	0.0070095
EFNA4_EPHA5	EFNA4_EPHA5	EFNA4	EPHA5	-0.0411639	0.366681
LTA_TNFRSF14	LTA_TNFRSF14	LTA	TNFRSF14	0.346689	4.36001e-15
WNT7A_LDLR	WNT7A_LDLR	WNT7A	LDLR	0.559132	4.52599e-41
EFNA1_EPHA1	EFNA1_EPHA1	EFNA1	EPHA1	0.489966	1.56386e-30
LTA_LTBR	LTA_LTBR	LTA	LTBR	-0.125462	0.00576112
EFNA5_EPHA5	EFNA5_EPHA5	EFNA5	EPHA5	0.0756112	0.0969549
MIF_TNFRSF10D	MIF_TNFRSF10D	MIF	TNFRSF10D	-0.194273	1.71147e-05
FGFR1_FGF7	FGFR1_FGF7	FGFR1	FGF7	0.0298363	0.513005
SCGB3A1_NOTCH3	SCGB3A1_NOTCH3	SCGB3A1	NOTCH3	0.159971	0.000416554
PPY_NPY5R	PPY_NPY5R	PPY	NPY5R	0.228518	3.84413e-07
PYY_NPY1R	PYY_NPY1R	PYY	NPY1R	-0.165227	0.00026541
NPPA_NPR3	NPPA_NPR3	NPPA	NPR3	0.176726	9.43567e-05
NPPA_NPR2	NPPA_NPR2	NPPA	NPR2	0.422482	2.48368e-22
WNT5A_PTPRK	WNT5A_PTPRK	WNT5A	PTPRK	0.563096	9.42946e-42
LGALS9_COLEC12	LGALS9_COLEC12	LGALS9	COLEC12	0.570295	5.17114e-43
LGALS9_MRC2	LGALS9_MRC2	LGALS9	MRC2	0.404145	2.10638e-20
PYY_NPY5R	PYY_NPY5R	PYY	NPY5R	0.353183	1.23237e-15
PDGFB_PDGFRA	PDGFB_PDGFRA	PDGFB	PDGFRA	0.017403	0.702826
PDGFB_ADGRV1	PDGFB_ADGRV1	PDGFB	ADGRV1	0.354242	1.00016e-15
XCL1_ADGRV1	XCL1_ADGRV1	XCL1	ADGRV1	-0.21066	3.00858e-06
IFNE_ADGRV1	IFNE_ADGRV1	IFNE	ADGRV1	-0.232044	2.50894e-07
MDK_ALK	MDK_ALK	MDK	ALK	0.425259	1.23738e-22
PTN_ALK	PTN_ALK	PTN	ALK	0.0825799	0.0697894
PDGFA_PDGFRA	PDGFA_PDGFRA	PDGFA	PDGFRA	0.264787	3.42042e-09
VIP_VIPR2	VIP_VIPR2	VIP	VIPR2	0.106292	0.0194614
SCT_VIPR1	SCT_VIPR1	SCT	VIPR1	-0.0270928	0.552517
VIP_VIPR1	VIP_VIPR1	VIP	VIPR1	0.412801	2.67929e-21
CXCL11_CXCR3	CXCL11_CXCR3	CXCL11	CXCR3	0.743616	3.94302e-86
CXCL1_CXCR1	CXCL1_CXCR1	CXCL1	CXCR1	0.160358	0.000403124
CXCL8_CXCR1	CXCL8_CXCR1	CXCL8	CXCR1	0.157754	0.000501721
CXCL2_CXCR1	CXCL2_CXCR1	CXCL2	CXCR1	0.121701	0.00741342
PPBP_CXCR1	PPBP_CXCR1	PPBP	CXCR1	0.203219	6.74168e-06
CXCL3_CXCR1	CXCL3_CXCR1	CXCL3	CXCR1	0.171772	0.000148525
CXCL1_CXCR2	CXCL1_CXCR2	CXCL1	CXCR2	0.519998	8.2107e-35
CXCL8_CXCR2	CXCL8_CXCR2	CXCL8	CXCR2	0.421457	3.20627e-22
CXCL2_CXCR2	CXCL2_CXCR2	CXCL2	CXCR2	0.348284	3.2056e-15
PPBP_CXCR2	PPBP_CXCR2	PPBP	CXCR2	0.433724	1.42175e-23
CXCL3_CXCR2	CXCL3_CXCR2	CXCL3	CXCR2	0.359194	3.72696e-16
CALCA_CALCR	CALCA_CALCR	CALCA	CALCR	0.064334	0.158043
CALCB_CALCR	CALCB_CALCR	CALCB	CALCR	-0.0108463	0.812066
CCL25_CCR9	CCL25_CCR9	CCL25	CCR9	0.102612	0.024118
CXCL13_CXCR5	CXCL13_CXCR5	CXCL13	CXCR5	0.631753	3.61849e-55
CXCL11_ACKR3	CXCL11_ACKR3	CXCL11	ACKR3	-0.181918	5.78786e-05
VIP_AVPR1A	VIP_AVPR1A	VIP	AVPR1A	0.314978	1.38472e-12
AVP_AVPR1A	AVP_AVPR1A	AVP	AVPR1A	-0.0501346	0.271482
WNT4_FZD8	WNT4_FZD8	WNT4	FZD8	0.603937	2.44284e-49
WNT5A_FZD1	WNT5A_FZD1	WNT5A	FZD1	0.306928	5.38372e-12
WNT4_FZD1	WNT4_FZD1	WNT4	FZD1	0.0490612	0.281889
WNT2_FZD1	WNT2_FZD1	WNT2	FZD1	0.0926982	0.0417141
FGFR2_FGF23	FGFR2_FGF23	FGFR2	FGF23	-0.0257836	0.571884
FGFR3_FGF23	FGFR3_FGF23	FGFR3	FGF23	0.0431388	0.34412
FGFR1_KL	FGFR1_KL	FGFR1	KL	0.196984	1.29614e-05
FGFR2_EPHA4	FGFR2_EPHA4	FGFR2	EPHA4	0.185291	4.18251e-05
EFNA3_EPHA4	EFNA3_EPHA4	EFNA3	EPHA4	0.193669	1.81978e-05
EFNA4_EPHA4	EFNA4_EPHA4	EFNA4	EPHA4	0.478469	5.29157e-29
EFNA5_EPHA4	EFNA5_EPHA4	EFNA5	EPHA4	0.301636	1.28527e-11
FGFR4_EPHA4	FGFR4_EPHA4	FGFR4	EPHA4	-0.126359	0.00541942
FGFR3_EPHA4	FGFR3_EPHA4	FGFR3	EPHA4	0.290915	7.1036e-11
FGFR2_CD83	FGFR2_CD83	FGFR2	CD83	0.0412997	0.3651
FGFR2_PTPRR	FGFR2_PTPRR	FGFR2	PTPRR	0.197714	1.20195e-05
FGFR4_PTPRR	FGFR4_PTPRR	FGFR4	PTPRR	0.0787588	0.0837903
FGFR2_XPR1	FGFR2_XPR1	FGFR2	XPR1	0.115427	0.0111272
WNT4_SMO	WNT4_SMO	WNT4	SMO	0.444305	8.71922e-25
BMP2_SMO	BMP2_SMO	BMP2	SMO	0.335994	3.28015e-14
WNT2_FZD4	WNT2_FZD4	WNT2	FZD4	-0.132416	0.00355171
WNT7B_FZD4	WNT7B_FZD4	WNT7B	FZD4	0.133697	0.00324089
WNT2B_FZD4	WNT2B_FZD4	WNT2B	FZD4	0.255103	1.29835e-08
WNT7B_FZD10	WNT7B_FZD10	WNT7B	FZD10	0.278456	4.74149e-10
FGFR1_FGF23	FGFR1_FGF23	FGFR1	FGF23	-0.00821859	0.857029
DLL3_NOTCH3	DLL3_NOTCH3	DLL3	NOTCH3	-0.227909	4.13556e-07
FGFR3_FGF9	FGFR3_FGF9	FGFR3	FGF9	0.357767	4.96194e-16
FGFR2_FGF9	FGFR2_FGF9	FGFR2	FGF9	0.318031	8.18531e-13
WNT3_FZD1	WNT3_FZD1	WNT3	FZD1	0.417734	8.0516e-22
WNT7B_FZD1	WNT7B_FZD1	WNT7B	FZD1	0.2671	2.46755e-09
WNT5A_FZD2	WNT5A_FZD2	WNT5A	FZD2	0.297732	2.41508e-11
WNT2_FZD2	WNT2_FZD2	WNT2	FZD2	0.119535	0.00854661
WNT5A_FZD5	WNT5A_FZD5	WNT5A	FZD5	0.408336	7.81866e-21
WNT7A_FZD5	WNT7A_FZD5	WNT7A	FZD5	-0.00226652	0.960375
WNT5A_ANTXR1	WNT5A_ANTXR1	WNT5A	ANTXR1	0.248372	3.17856e-08
GDF11_ANTXR1	GDF11_ANTXR1	GDF11	ANTXR1	0.530907	1.7839e-36
WNT5A_ROR2	WNT5A_ROR2	WNT5A	ROR2	-0.00868864	0.848948
WNT5A_FZD3	WNT5A_FZD3	WNT5A	FZD3	0.407977	8.5174e-21
WNT2_FZD3	WNT2_FZD3	WNT2	FZD3	-0.121915	0.00730912
WNT5A_ROR1	WNT5A_ROR1	WNT5A	ROR1	0.387188	1.00813e-18
TNFRSF10A_TNFSF10	TNFRSF10A_TNFSF10	TNFRSF10A	TNFSF10	0.303735	9.12097e-12
TNFRSF10C_TNFSF10	TNFRSF10C_TNFSF10	TNFRSF10C	TNFSF10	0.0873801	0.0549754
TFF1_FCRL4	TFF1_FCRL4	TFF1	FCRL4	0.101244	0.0260797
FGFR1_NCAM1	FGFR1_NCAM1	FGFR1	NCAM1	0.151822	0.000815731
GPR75_CCL5	GPR75_CCL5	GPR75	CCL5	-0.0323638	0.477945
FGFR1_FGF9	FGFR1_FGF9	FGFR1	FGF9	0.0354019	0.437594
FGFR4_FGF9	FGFR4_FGF9	FGFR4	FGF9	0.0967594	0.0335042
KLRG2_WNT11	KLRG2_WNT11	KLRG2	WNT11	0.0736812	0.10581
CCR2_CCL8	CCR2_CCL8	CCR2	CCL8	0.430874	2.96593e-23
TNFSF9_TNFRSF9	TNFSF9_TNFRSF9	TNFSF9	TNFRSF9	0.446783	4.47136e-25
TNFSF9_ADGRG5	TNFSF9_ADGRG5	TNFSF9	ADGRG5	0.191902	2.17549e-05
IL6_HRH1	IL6_HRH1	IL6	HRH1	0.351387	1.75298e-15
CRH_CRHR2	CRH_CRHR2	CRH	CRHR2	0.135748	0.00279452
UCN_CRHR2	UCN_CRHR2	UCN	CRHR2	0.0736829	0.105802
PROS1_TYRO3	PROS1_TYRO3	PROS1	TYRO3	0.365969	9.38969e-17
CSF1R_CSF3	CSF1R_CSF3	CSF1R	CSF3	0.135781	0.0027878
CSF1R_IL34	CSF1R_IL34	CSF1R	IL34	0.273947	9.21033e-10
MET_HGF	MET_HGF	MET	HGF	0.101942	0.0250618
CD48_CD244	CD48_CD244	CD48	CD244	0.833944	2.85008e-126
IL13_TMEM219	IL13_TMEM219	IL13	TMEM219	-0.0013469	0.976446
APELA_APLNR	APELA_APLNR	APELA	APLNR	0.0561071	0.218377
KIT_KITLG	KIT_KITLG	KIT	KITLG	0.508037	4.67782e-33
CD28_CD80	CD28_CD80	CD28	CD80	0.777784	4.61913e-99
CTLA4_CD80	CTLA4_CD80	CTLA4	CD80	0.811225	3.61263e-114
CD28_CD86	CD28_CD86	CD28	CD86	0.843131	1.06532e-131
HLA-E_KLRC1	HLA-E_KLRC1	HLA-E	KLRC1	0.480477	2.88817e-29
HLA-E_KLRC2	HLA-E_KLRC2	HLA-E	KLRC2	0.533193	7.85296e-37
HLA-E_KLRK1	HLA-E_KLRK1	HLA-E	KLRK1	0.625797	7.18782e-54
SELP_SELPLG	SELP_SELPLG	SELP	SELPLG	0.527761	5.46024e-36
SELE_SELPLG	SELE_SELPLG	SELE	SELPLG	0.255189	1.28338e-08
CSF3_CSF3R	CSF3_CSF3R	CSF3	CSF3R	0.118062	0.00940307
NAMPT_IL13RA2	NAMPT_IL13RA2	NAMPT	IL13RA2	-0.0608992	0.181494
IL13_IL13RA2	IL13_IL13RA2	IL13	IL13RA2	0.0799882	0.0790576
NTF3_NTRK3	NTF3_NTRK3	NTF3	NTRK3	0.0336307	0.460877
GAL_GALR1	GAL_GALR1	GAL	GALR1	-0.0351201	0.441252
ADORA2A_ENTPD1	ADORA2A_ENTPD1	ADORA2A	ENTPD1	-0.000273953	0.995209
ADORA2B_ENTPD1	ADORA2B_ENTPD1	ADORA2B	ENTPD1	0.160111	0.000411639
ADORA1_ENTPD1	ADORA1_ENTPD1	ADORA1	ENTPD1	0.17221	0.000142752
C5_C5AR1	C5_C5AR1	C5	C5AR1	0.0533415	0.241962
C5_C5AR2	C5_C5AR2	C5	C5AR2	0.0784526	0.085004
KNG1_BDKRB1	KNG1_BDKRB1	KNG1	BDKRB1	-0.0212183	0.641813
CGA_LHCGR	CGA_LHCGR	CGA	LHCGR	0.0477536	0.294928
LHB_LHCGR	LHB_LHCGR	LHB	LHCGR	0.0531412	0.243737
PRL_PRLR	PRL_PRLR	PRL	PRLR	0.0510117	0.263174
GH1_PRLR	GH1_PRLR	GH1	PRLR	0.0368067	0.419616
TNFSF9_IL13RA2	TNFSF9_IL13RA2	TNFSF9	IL13RA2	0.0597925	0.189573
GH1_GHR	GH1_GHR	GH1	GHR	-0.061664	0.176061
PTHLH_PTH1R	PTHLH_PTH1R	PTHLH	PTH1R	0.201194	8.35536e-06
PTHLH_PRLHR	PTHLH_PRLHR	PTHLH	PRLHR	0.00364359	0.936342
IL1B_ADRB2	IL1B_ADRB2	IL1B	ADRB2	0.45553	4.0469e-26
CD8A_CEACAM5	CD8A_CEACAM5	CD8A	CEACAM5	0.00391278	0.93165
ANXA1_FPR2	ANXA1_FPR2	ANXA1	FPR2	0.153547	0.000709454
APP_FPR2	APP_FPR2	APP	FPR2	-0.0153208	0.736978
SAA1_FPR2	SAA1_FPR2	SAA1	FPR2	0.396806	1.15471e-19
RLN1_RXFP1	RLN1_RXFP1	RLN1	RXFP1	-0.107176	0.0184674
INSL3_RXFP1	INSL3_RXFP1	INSL3	RXFP1	-0.315551	1.25513e-12
CSF2_CSF1R	CSF2_CSF1R	CSF2	CSF1R	0.51952	9.6828e-35
IL4_IL13RA2	IL4_IL13RA2	IL4	IL13RA2	0.160216	0.000408029
PTHLH_PTH2R	PTHLH_PTH2R	PTHLH	PTH2R	0.160962	0.000383007
NPR1_NPPC	NPR1_NPPC	NPR1	NPPC	0.436234	7.39755e-24
NPR3_NPPC	NPR3_NPPC	NPR3	NPPC	0.313654	1.73618e-12
NPR2_NPPC	NPR2_NPPC	NPR2	NPPC	0.179453	7.31143e-05
NMU_NMUR2	NMU_NMUR2	NMU	NMUR2	-0.25723	9.73097e-09
NMU_NMUR1	NMU_NMUR1	NMU	NMUR1	-0.344708	6.37387e-15
CCR4_CCL17	CCR4_CCL17	CCR4	CCL17	0.589963	1.27554e-46
LILRA4_BST2	LILRA4_BST2	LILRA4	BST2	0.491245	1.0482e-30
TEK_ANGPT4	TEK_ANGPT4	TEK	ANGPT4	0.261291	5.57092e-09
CRHR2_UCN2	CRHR2_UCN2	CRHR2	UCN2	0.0636191	0.162725
IL16_GRIN2C	IL16_GRIN2C	IL16	GRIN2C	0.000701791	0.987726
XCR1_XCL2	XCR1_XCL2	XCR1	XCL2	0.734841	3.88101e-83
KISS1_KISS1R	KISS1_KISS1R	KISS1	KISS1R	0.446894	4.33815e-25
IGFL1_IGFLR1	IGFL1_IGFLR1	IGFL1	IGFLR1	0.265568	3.0646e-09
IGFL2_IGFLR1	IGFL2_IGFLR1	IGFL2	IGFLR1	0.378916	6.14299e-18
VSTM1_ADGRG3	VSTM1_ADGRG3	VSTM1	ADGRG3	-0.0972091	0.0326863
CXCL17_GPR35	CXCL17_GPR35	CXCL17	GPR35	-0.0981821	0.0309747
RXFP4_INSL5	RXFP4_INSL5	RXFP4	INSL5	0.209307	3.49156e-06
CLEC2B_KLRF1	CLEC2B_KLRF1	CLEC2B	KLRF1	0.115295	0.01122
EDA_EDA2R	EDA_EDA2R	EDA	EDA2R	0.0208156	0.64815
EDA_EDAR	EDA_EDAR	EDA	EDAR	-0.0857847	0.0595784
GPR19_ENHO	GPR19_ENHO	GPR19	ENHO	-0.0137661	0.762826
XCR1_XCL1	XCR1_XCL1	XCR1	XCL1	0.734605	4.65378e-83
CMKLR1_RARRES2	CMKLR1_RARRES2	CMKLR1	RARRES2	0.360385	2.93175e-16
GPR1_RARRES2	GPR1_RARRES2	GPR1	RARRES2	0.138379	0.00230372
PDGFRA_PDGFC	PDGFRA_PDGFC	PDGFRA	PDGFC	0.286549	1.39651e-10
PECAM1_CD38	PECAM1_CD38	PECAM1	CD38	0.278066	5.0244e-10
PECAM1_CD177	PECAM1_CD177	PECAM1	CD177	-0.250753	2.32262e-08
TRH_TRHR	TRH_TRHR	TRH	TRHR	0.0249602	0.584227
EDN2_EDNRA	EDN2_EDNRA	EDN2	EDNRA	0.00258831	0.954755
TNFSF4_TNFRSF4	TNFSF4_TNFRSF4	TNFSF4	TNFRSF4	0.198279	1.13345e-05
CXCR1_CXCL5	CXCR1_CXCL5	CXCR1	CXCL5	0.13277	0.00346326
CXCR2_CXCL5	CXCR2_CXCL5	CXCR2	CXCL5	0.47723	7.67116e-29
CXCR1_CXCL6	CXCR1_CXCL6	CXCR1	CXCL6	0.0880232	0.0532054
CXCR2_CXCL6	CXCR2_CXCL6	CXCR2	CXCL6	0.451361	1.28249e-25
FPR2_CAMP	FPR2_CAMP	FPR2	CAMP	0.0458332	0.314797
MST1_MST1R	MST1_MST1R	MST1	MST1R	0.393276	2.57936e-19
TNFRSF8_TNFSF8	TNFRSF8_TNFSF8	TNFRSF8	TNFSF8	0.312072	2.27174e-12
AXL_IL15RA	AXL_IL15RA	AXL	IL15RA	0.373668	1.88289e-17
IL15_IL15RA	IL15_IL15RA	IL15	IL15RA	0.389987	5.40516e-19
TYRO3_GAS6	TYRO3_GAS6	TYRO3	GAS6	-0.0478389	0.294066
CALCR_ADM	CALCR_ADM	CALCR	ADM	-0.00590229	0.897056
CALCR_ADM2	CALCR_ADM2	CALCR	ADM2	-0.030484	0.503895
NTSR1_NTS	NTSR1_NTS	NTSR1	NTS	0.13536	0.00287446
BMP8B_PLAUR	BMP8B_PLAUR	BMP8B	PLAUR	-0.3954	1.59232e-19
APLNR_APLN	APLNR_APLN	APLNR	APLN	0.244955	4.95851e-08
FLT3_FLT3LG	FLT3_FLT3LG	FLT3	FLT3LG	0.494368	3.91822e-31
LEP_LEPR	LEP_LEPR	LEP	LEPR	0.148512	0.00106186
LRP6_CKLF	LRP6_CKLF	LRP6	CKLF	-0.275414	7.4315e-10
LGR4_RSPO3	LGR4_RSPO3	LGR4	RSPO3	0.097943	0.0313881
LGR5_RSPO3	LGR5_RSPO3	LGR5	RSPO3	0.261429	5.46532e-09
LGR5_RSPO2	LGR5_RSPO2	LGR5	RSPO2	0.0325458	0.475473
OXT_OXTR	OXT_OXTR	OXT	OXTR	0.083004	0.068361
AVP_AVPR2	AVP_AVPR2	AVP	AVPR2	0.0889034	0.05086
NPPA_NPR1	NPPA_NPR1	NPPA	NPR1	0.312979	1.94749e-12
NRG2_ERBB3	NRG2_ERBB3	NRG2	ERBB3	-0.344993	6.03554e-15
NRG2_ERBB4	NRG2_ERBB4	NRG2	ERBB4	0.358716	4.10237e-16
EREG_ERBB4	EREG_ERBB4	EREG	ERBB4	-0.205578	5.23687e-06
BTC_ERBB4	BTC_ERBB4	BTC	ERBB4	0.241958	7.28526e-08
NRG3_ERBB4	NRG3_ERBB4	NRG3	ERBB4	0.178114	8.29085e-05
NRG1_ERBB4	NRG1_ERBB4	NRG1	ERBB4	0.0663632	0.145307
EREG_EGFR	EREG_EGFR	EREG	EGFR	0.293574	4.67935e-11
AVP_OXTR	AVP_OXTR	AVP	OXTR	0.129109	0.00448292
NRG1_LSR	NRG1_LSR	NRG1	LSR	0.0617897	0.17518
NRG1_MS4A4A	NRG1_MS4A4A	NRG1	MS4A4A	-0.00273291	0.95223
NRG1_LGR4	NRG1_LGR4	NRG1	LGR4	0.253175	1.68237e-08
RSPO4_LGR4	RSPO4_LGR4	RSPO4	LGR4	0.199293	1.01987e-05
RSPO1_LGR4	RSPO1_LGR4	RSPO1	LGR4	0.0644472	0.157311
RSPO2_LGR4	RSPO2_LGR4	RSPO2	LGR4	-0.0502029	0.270828
RSPO4_LGR6	RSPO4_LGR6	RSPO4	LGR6	0.237262	1.31759e-07
RSPO1_LGR6	RSPO1_LGR6	RSPO1	LGR6	0.282331	2.65375e-10
RSPO2_LGR6	RSPO2_LGR6	RSPO2	LGR6	0.195912	1.44732e-05
RSPO3_LGR6	RSPO3_LGR6	RSPO3	LGR6	0.230228	3.12825e-07
TNFSF11_TNFRSF11A	TNFSF11_TNFRSF11A	TNFSF11	TNFRSF11A	0.373457	1.9688e-17
NCR3_BAG6	NCR3_BAG6	NCR3	BAG6	-0.0161174	0.723847
NCR3_NCR3LG1	NCR3_NCR3LG1	NCR3	NCR3LG1	-0.184452	4.53666e-05
NRG1_NETO2	NRG1_NETO2	NRG1	NETO2	0.388901	6.88949e-19
CCR3_CCL15	CCR3_CCL15	CCR3	CCL15	-0.0687271	0.131477
CCR1_CCL15	CCR1_CCL15	CCR1	CCL15	-0.0397408	0.383495
CCR8_CCL18	CCR8_CCL18	CCR8	CCL18	0.382039	3.12375e-18
CCR1_CCL8	CCR1_CCL8	CCR1	CCL8	0.529095	3.40209e-36
CCR3_CCL8	CCR3_CCL8	CCR3	CCL8	0.0621108	0.172944
CCR5_CCL8	CCR5_CCL8	CCR5	CCL8	0.567292	1.75128e-42
ACKR2_CCL7	ACKR2_CCL7	ACKR2	CCL7	-0.0897735	0.048627
CCR2_CCL7	CCR2_CCL7	CCR2	CCL7	0.475262	1.37983e-28
CCR1_CCL7	CCR1_CCL7	CCR1	CCL7	0.533411	7.261e-37
CCR3_CCL7	CCR3_CCL7	CCR3	CCL7	0.0828632	0.0688326
CCR5_CCL7	CCR5_CCL7	CCR5	CCL7	0.527491	6.00575e-36
CCR10_CCL7	CCR10_CCL7	CCR10	CCL7	-0.0600688	0.187531
ACKR2_CCL14	ACKR2_CCL14	ACKR2	CCL14	0.358307	4.45312e-16
CCR1_CCL14	CCR1_CCL14	CCR1	CCL14	-0.0445017	0.329077
CCR3_CCL14	CCR3_CCL14	CCR3	CCL14	-0.0321078	0.481436
ACKR2_CCL13	ACKR2_CCL13	ACKR2	CCL13	-0.0098305	0.829383
CCR2_CCL13	CCR2_CCL13	CCR2	CCL13	0.630451	6.99405e-55
CCR1_CCL13	CCR1_CCL13	CCR1	CCL13	0.69321	2.03712e-70
CCR3_CCL13	CCR3_CCL13	CCR3	CCL13	0.277923	5.13197e-10
ACKR2_CCL28	ACKR2_CCL28	ACKR2	CCL28	0.330484	8.99992e-14
CCR3_CCL28	CCR3_CCL28	CCR3	CCL28	-0.0694459	0.12748
CCR10_CCL28	CCR10_CCL28	CCR10	CCL28	-0.286183	1.4771e-10
ACKR2_CCL27	ACKR2_CCL27	ACKR2	CCL27	0.0229265	0.61523
CCR10_CCL27	CCR10_CCL27	CCR10	CCL27	-0.0229069	0.615531
CCR2_CCL26	CCR2_CCL26	CCR2	CCL26	0.281014	3.23562e-10
CCR1_CCL26	CCR1_CCL26	CCR1	CCL26	0.330928	8.30351e-14
CCR3_CCL26	CCR3_CCL26	CCR3	CCL26	0.0847938	0.0625944
CCR1_CCL23	CCR1_CCL23	CCR1	CCL23	0.624742	1.21198e-53
IDE_CCL23	IDE_CCL23	IDE	CCL23	0.0282857	0.535155
CCR1_CCL18	CCR1_CCL18	CCR1	CCL18	0.700327	1.95561e-72
ACKR2_CCL8	ACKR2_CCL8	ACKR2	CCL8	0.203447	6.57983e-06
SEMA3E_PLXND1	SEMA3E_PLXND1	SEMA3E	PLXND1	0.0573365	0.208439
EPHB2_EFNB2	EPHB2_EFNB2	EPHB2	EFNB2	0.230485	3.03234e-07
GPR37L1_PSAP	GPR37L1_PSAP	GPR37L1	PSAP	-0.0962903	0.0343762
GRIN2D_IL16	GRIN2D_IL16	GRIN2D	IL16	0.279353	4.14876e-10
GRIN2A_IL16	GRIN2A_IL16	GRIN2A	IL16	0.12787	0.00488509
CSF1_CELSR3	CSF1_CELSR3	CSF1	CELSR3	0.354711	9.11459e-16
FGFR4_SCGB3A1	FGFR4_SCGB3A1	FGFR4	SCGB3A1	0.145037	0.00139259
CEACAM1_CD209	CEACAM1_CD209	CEACAM1	CD209	0.34543	5.55187e-15
ICAM3_CD209	ICAM3_CD209	ICAM3	CD209	0.689509	2.1641e-69
TBXA2R_GHRL	TBXA2R_GHRL	TBXA2R	GHRL	0.230157	3.15524e-07
PTGER3_GHRL	PTGER3_GHRL	PTGER3	GHRL	0.096742	0.0335363
GPR37_PSAP	GPR37_PSAP	GPR37	PSAP	0.151498	0.000837254
PTGIR_GHRL	PTGIR_GHRL	PTGIR	GHRL	0.45166	1.18142e-25
TNFSF15_TNFRSF25	TNFSF15_TNFRSF25	TNFSF15	TNFRSF25	0.160881	0.000385667
CD70_GPRC5B	CD70_GPRC5B	CD70	GPRC5B	0.108099	0.0174767
HCRT_HCRTR1	HCRT_HCRTR1	HCRT	HCRTR1	0.00406846	0.928937
VEGFA_EPHB2	VEGFA_EPHB2	VEGFA	EPHB2	0.164448	0.000283985
FZD6_WNT5A	FZD6_WNT5A	FZD6	WNT5A	0.633729	1.3234e-55
PLXNC1_SEMA7A	PLXNC1_SEMA7A	PLXNC1	SEMA7A	0.521662	4.62072e-35
FZD7_WNT3	FZD7_WNT3	FZD7	WNT3	0.316882	9.98249e-13
LRP5_FAM3B	LRP5_FAM3B	LRP5	FAM3B	0.128262	0.00475465
LGR5_RSPO4	LGR5_RSPO4	LGR5	RSPO4	0.0118677	0.794746
LGR5_RSPO1	LGR5_RSPO1	LGR5	RSPO1	-0.0461638	0.311315
ACE2_GHRL	ACE2_GHRL	ACE2	GHRL	0.0448727	0.325057
TTR_AGER	TTR_AGER	TTR	AGER	0.0549202	0.228289
TTR_DDR1	TTR_DDR1	TTR	DDR1	-0.0103587	0.820368
TTR_NGFR	TTR_NGFR	TTR	NGFR	0.0439771	0.334817
EPHB6_EFNB1	EPHB6_EFNB1	EPHB6	EFNB1	0.556263	1.39012e-40
EPHB2_EFNB1	EPHB2_EFNB1	EPHB2	EFNB1	0.111737	0.0140102
EPHB3_EFNB1	EPHB3_EFNB1	EPHB3	EFNB1	0.348561	3.03814e-15
EPHB4_EFNB1	EPHB4_EFNB1	EPHB4	EFNB1	0.452572	9.18935e-26
EPHB1_EFNB1	EPHB1_EFNB1	EPHB1	EFNB1	-0.0929176	0.0412308
EPHA4_EFNB1	EPHA4_EFNB1	EPHA4	EFNB1	0.322243	3.92379e-13
EPHB6_EFNB3	EPHB6_EFNB3	EPHB6	EFNB3	0.29464	3.95375e-11
EPHB2_EFNB3	EPHB2_EFNB3	EPHB2	EFNB3	0.210702	2.99459e-06
EPHB3_EFNB3	EPHB3_EFNB3	EPHB3	EFNB3	0.100216	0.0276438
EPHB4_EFNB3	EPHB4_EFNB3	EPHB4	EFNB3	0.568611	1.02665e-42
EPHB1_EFNB3	EPHB1_EFNB3	EPHB1	EFNB3	0.0601043	0.18727
PYY_DPP4	PYY_DPP4	PYY	DPP4	-0.496487	1.99815e-31
EPHB2_EFNA5	EPHB2_EFNA5	EPHB2	EFNA5	0.103216	0.0232937
EPHA1_EFNA5	EPHA1_EFNA5	EPHA1	EFNA5	0.058125	0.20224
EPHA2_EFNA5	EPHA2_EFNA5	EPHA2	EFNA5	0.266714	2.60614e-09
EPHA3_EFNA5	EPHA3_EFNA5	EPHA3	EFNA5	0.225673	5.39721e-07
EFNB2_EPHB3	EFNB2_EPHB3	EFNB2	EPHB3	0.0782231	0.0859231
EFNB2_EPHB1	EFNB2_EPHB1	EFNB2	EPHB1	0.121026	0.00775134
EPHA1_EFNA3	EPHA1_EFNA3	EPHA1	EFNA3	0.0899375	0.0482155
EPHA2_EFNA3	EPHA2_EFNA3	EPHA2	EFNA3	0.281022	3.23155e-10
EPHA3_EFNA3	EPHA3_EFNA3	EPHA3	EFNA3	-0.0374227	0.411872
EPHA1_EFNA4	EPHA1_EFNA4	EPHA1	EFNA4	0.416081	1.20703e-21
EPHA2_EFNA4	EPHA2_EFNA4	EPHA2	EFNA4	0.554784	2.46889e-40
EPHA3_EFNA4	EPHA3_EFNA4	EPHA3	EFNA4	0.0797697	0.0798823
VGF_NTRK1	VGF_NTRK1	VGF	NTRK1	0.0170907	0.707913
NGF_NTRK1	NGF_NTRK1	NGF	NTRK1	0.0399112	0.381457
NGF_NGFR	NGF_NGFR	NGF	NGFR	0.189941	2.64696e-05
SEMA4A_PLXND1	SEMA4A_PLXND1	SEMA4A	PLXND1	0.181202	6.1965e-05
EPHA4_EFNB3	EPHA4_EFNB3	EPHA4	EFNB3	0.130606	0.00403694
CXCL11_DPP4	CXCL11_DPP4	CXCL11	DPP4	0.201144	8.39886e-06
HGF_CD44	HGF_CD44	HGF	CD44	0.210268	3.14138e-06
FGF2_FGFR4	FGF2_FGFR4	FGF2	FGFR4	-0.179259	7.4464e-05
FGF1_FGFR4	FGF1_FGFR4	FGF1	FGFR4	-0.0799433	0.0792264
TNFRSF10A_FGFR4	TNFRSF10A_FGFR4	TNFRSF10A	FGFR4	-0.188677	3.00091e-05
FGF17_FGFR4	FGF17_FGFR4	FGF17	FGFR4	0.343274	8.37479e-15
FGF18_FGFR4	FGF18_FGFR4	FGF18	FGFR4	-0.040523	0.374195
FGF7_FGFR4	FGF7_FGFR4	FGF7	FGFR4	0.0372764	0.413703
FGF2_FGFR1	FGF2_FGFR1	FGF2	FGFR1	0.0224831	0.622084
FGF17_FGFR1	FGF17_FGFR1	FGF17	FGFR1	-0.0473685	0.298844
FGF18_FGFR1	FGF18_FGFR1	FGF18	FGFR1	0.125276	0.00583416
FGF10_FGFR1	FGF10_FGFR1	FGF10	FGFR1	0.284615	1.87686e-10
FGF2_CD44	FGF2_CD44	FGF2	CD44	0.293345	4.85131e-11
FGF2_FGFR2	FGF2_FGFR2	FGF2	FGFR2	0.0914871	0.044469
CD44_FGFR2	CD44_FGFR2	CD44	FGFR2	0.290515	7.5606e-11
FGF17_FGFR2	FGF17_FGFR2	FGF17	FGFR2	0.224347	6.31258e-07
FGF18_FGFR2	FGF18_FGFR2	FGF18	FGFR2	0.0026239	0.954134
FGF7_FGFR2	FGF7_FGFR2	FGF7	FGFR2	0.250542	2.38848e-08
FGF10_FGFR2	FGF10_FGFR2	FGF10	FGFR2	0.097082	0.0329158
TIMP1_FGFR2	TIMP1_FGFR2	TIMP1	FGFR2	-0.154162	0.000674797
TFF1_FGFR2	TFF1_FGFR2	TFF1	FGFR2	0.243961	5.63693e-08
ROS1_FGFR2	ROS1_FGFR2	ROS1	FGFR2	-0.198912	1.06124e-05
FGFR1_FGFR2	FGFR1_FGFR2	FGFR1	FGFR2	0.20976	3.32208e-06
FGF2_FGFR3	FGF2_FGFR3	FGF2	FGFR3	0.141581	0.00181322
FGF1_FGFR3	FGF1_FGFR3	FGF1	FGFR3	0.197936	1.17461e-05
FGF1_FGFR2	FGF1_FGFR2	FGF1	FGFR2	0.241798	7.43458e-08
FGF17_FGFR3	FGF17_FGFR3	FGF17	FGFR3	0.24964	2.69055e-08
FGF18_FGFR3	FGF18_FGFR3	FGF18	FGFR3	0.264477	3.57257e-09
FGFR2_FGFR3	FGFR2_FGFR3	FGFR2	FGFR3	0.435622	8.68085e-24
CD80_CD274	CD80_CD274	CD80	CD274	0.534978	4.12114e-37
PDCD1_PDCD1LG2	PDCD1_PDCD1LG2	PDCD1	PDCD1LG2	0.568131	1.2471e-42
PDCD1_CD274	PDCD1_CD274	PDCD1	CD274	0.319064	6.8417e-13
FCGR2A_CXCL9	FCGR2A_CXCL9	FCGR2A	CXCL9	0.687665	6.93447e-69
DPP4_CXCL9	DPP4_CXCL9	DPP4	CXCL9	0.22472	6.04142e-07
CXCR3_CXCL9	CXCR3_CXCL9	CXCR3	CXCL9	0.739366	1.14974e-84
FGF2_FGFRL1	FGF2_FGFRL1	FGF2	FGFRL1	0.335259	3.75714e-14
SPP1_CCR8	SPP1_CCR8	SPP1	CCR8	0.354507	9.48959e-16
CCL4_CCR8	CCL4_CCR8	CCL4	CCR8	0.403755	2.30792e-20
CCL16_CCR8	CCL16_CCR8	CCL16	CCR8	-0.116415	0.0104501
INHA_TGFBR3	INHA_TGFBR3	INHA	TGFBR3	0.183638	4.9079e-05
TGFB3_TGFBR3	TGFB3_TGFBR3	TGFB3	TGFBR3	0.197927	1.17571e-05
TGFB2_TGFBR3	TGFB2_TGFBR3	TGFB2	TGFBR3	0.269819	1.67389e-09
FFAR2_FAM3C	FFAR2_FAM3C	FFAR2	FAM3C	-0.0370033	0.417135
GPR42_FAM3C	GPR42_FAM3C	GPR42	FAM3C	-0.209172	3.54348e-06
KIR2DL3_FAM3C	KIR2DL3_FAM3C	KIR2DL3	FAM3C	-0.118962	0.00887087
ADGRG5_FAM3C	ADGRG5_FAM3C	ADGRG5	FAM3C	0.0912758	0.044965
FFAR2_CCL4L2	FFAR2_CCL4L2	FFAR2	CCL4L2	0.158397	0.000475478
GPR42_CCL4L2	GPR42_CCL4L2	GPR42	CCL4L2	0.0426705	0.349388
FFAR2_TNF	FFAR2_TNF	FFAR2	TNF	0.451362	1.28214e-25
HLA-C_KIR2DL3	HLA-C_KIR2DL3	HLA-C	KIR2DL3	0.39441	1.99471e-19
HLA-C_KIR2DL1	HLA-C_KIR2DL1	HLA-C	KIR2DL1	0.222489	7.84973e-07
LAMP1_VSTM1	LAMP1_VSTM1	LAMP1	VSTM1	0.00141231	0.975303
KIR2DL3_CXCL9	KIR2DL3_CXCL9	KIR2DL3	CXCL9	0.517274	2.09106e-34
FGF7_FGFR3	FGF7_FGFR3	FGF7	FGFR3	0.0975618	0.0320568
KLRG2_TNFSF9	KLRG2_TNFSF9	KLRG2	TNFSF9	0.361905	2.15514e-16
HLA-DPA1_TNFSF9	HLA-DPA1_TNFSF9	HLA-DPA1	TNFSF9	0.413576	2.22105e-21
PVR_TNFSF9	PVR_TNFSF9	PVR	TNFSF9	0.215219	1.80851e-06
KLRG2_WNT5B	KLRG2_WNT5B	KLRG2	WNT5B	0.137375	0.00248085
HLA-DPA1_GAL	HLA-DPA1_GAL	HLA-DPA1	GAL	0.243753	5.78957e-08
GALR2_GAL	GALR2_GAL	GALR2	GAL	0.0246069	0.58956
GALR3_GAL	GALR3_GAL	GALR3	GAL	-0.0295714	0.516755
PVR_CD96	PVR_CD96	PVR	CD96	0.0858682	0.0593297
PVR_CD226	PVR_CD226	PVR	CD226	0.0283961	0.533562
PVR_TIGIT	PVR_TIGIT	PVR	TIGIT	-0.106224	0.0195392
IL37_IL1RAPL1	IL37_IL1RAPL1	IL37	IL1RAPL1	-0.133684	0.00324403
HLA-DRB1_OGN	HLA-DRB1_OGN	HLA-DRB1	OGN	0.314022	1.63055e-12
NGFR_IL2	NGFR_IL2	NGFR	IL2	0.125365	0.00579893
NGFR_BDNF	NGFR_BDNF	NGFR	BDNF	0.454241	5.79016e-26
NCAM1_BDNF	NCAM1_BDNF	NCAM1	BDNF	-0.330653	8.7294e-14
NGFR_NTF4	NGFR_NTF4	NGFR	NTF4	-0.0221355	0.62748
NCAM1_GDNF	NCAM1_GDNF	NCAM1	GDNF	-0.020137	0.658884
HLA-DQB2_PRL	HLA-DQB2_PRL	HLA-DQB2	PRL	-0.0831094	0.0680096
CD40_INSL3	CD40_INSL3	CD40	INSL3	0.432852	1.78173e-23
CD27_CD70	CD27_CD70	CD27	CD70	-0.0182698	0.688779
NTF4_NTRK2	NTF4_NTRK2	NTF4	NTRK2	0.104227	0.0219673
BDNF_SORT1	BDNF_SORT1	BDNF	SORT1	0.110866	0.0147798
BDNF_F11R	BDNF_F11R	BDNF	F11R	0.494198	4.13443e-31
CD200_CD200R1	CD200_CD200R1	CD200	CD200R1	0.309384	3.57296e-12
TNF_DAG1	TNF_DAG1	TNF	DAG1	0.0197219	0.665486
LGALS9_DAG1	LGALS9_DAG1	LGALS9	DAG1	0.00434823	0.924065
TNF_SEMA4C	TNF_SEMA4C	TNF	SEMA4C	0.314773	1.43435e-12
PLXNB2_SEMA4C	PLXNB2_SEMA4C	PLXNB2	SEMA4C	0.682338	1.90701e-67
ICOSLG_ICOS	ICOSLG_ICOS	ICOSLG	ICOS	0.174582	0.000114997
LTA_TNFRSF1A	LTA_TNFRSF1A	LTA	TNFRSF1A	0.210673	3.00417e-06
TNFSF13_TNFRSF1A	TNFSF13_TNFRSF1A	TNFSF13	TNFRSF1A	0.523166	2.73995e-35
TNFSF13_FAS	TNFSF13_FAS	TNFSF13	FAS	0.498384	1.08928e-31
LTA_TNFRSF1B	LTA_TNFRSF1B	LTA	TNFRSF1B	0.568889	9.17035e-43
TNF_RIPK1	TNF_RIPK1	TNF	RIPK1	0.144908	0.00140657
LTA_RIPK1	LTA_RIPK1	LTA	RIPK1	0.0561472	0.218047
TNFSF10_RIPK1	TNFSF10_RIPK1	TNFSF10	RIPK1	0.250903	2.277e-08
CXCR3_CCL19	CXCR3_CCL19	CXCR3	CCL19	0.676475	6.75717e-66
CCRL2_CCL19	CCRL2_CCL19	CCRL2	CCL19	0.50783	5.0093e-33
CCR7_CCL19	CCR7_CCL19	CCR7	CCL19	0.850249	3.76473e-136
CXCR3_CCL20	CXCR3_CCL20	CXCR3	CCL20	0.276275	6.54705e-10
CCR6_CCL20	CCR6_CCL20	CCR6	CCL20	0.417708	8.10273e-22
TNFRSF13B_TNFSF13	TNFRSF13B_TNFSF13	TNFRSF13B	TNFSF13	-0.00622779	0.891413
TNFRSF13B_CD70	TNFRSF13B_CD70	TNFRSF13B	CD70	0.314963	1.38844e-12
NOTCH2_IL24	NOTCH2_IL24	NOTCH2	IL24	0.206187	4.90369e-06
FZD9_WNT7A	FZD9_WNT7A	FZD9	WNT7A	-0.287811	1.1499e-10
FZD9_WNT2	FZD9_WNT2	FZD9	WNT2	-0.220302	1.01203e-06
GPR25_RETN	GPR25_RETN	GPR25	RETN	0.114476	0.011815
CCL24_CCR2	CCL24_CCR2	CCL24	CCR2	0.500836	4.94263e-32
CCL16_CCR2	CCL16_CCR2	CCL16	CCR2	-0.107029	0.0186287
CCL2_CCR2	CCL2_CCR2	CCL2	CCR2	0.516808	2.45161e-34
CCL24_CCR3	CCL24_CCR3	CCL24	CCR3	0.186087	3.87023e-05
CCL3_CCR3	CCL3_CCR3	CCL3	CCR3	0.0883189	0.0524076
CCL5_CCR3	CCL5_CCR3	CCL5	CCR3	0.0835049	0.0667049
CCL16_CCR1	CCL16_CCR1	CCL16	CCR1	-0.0788623	0.0833834
CCL16_HRH4	CCL16_HRH4	CCL16	HRH4	0.0919102	0.0434898
CXCL1_ACKR1	CXCL1_ACKR1	CXCL1	ACKR1	0.410577	4.57631e-21
CXCL5_ACKR1	CXCL5_ACKR1	CXCL5	ACKR1	0.274534	8.45428e-10
CCL8_ACKR1	CCL8_ACKR1	CCL8	ACKR1	0.350238	2.19362e-15
CCL7_ACKR1	CCL7_ACKR1	CCL7	ACKR1	0.234232	1.91874e-07
CCL2_CCR10	CCL2_CCR10	CCL2	CCR10	0.14885	0.00103388
CCL5_ACKR4	CCL5_ACKR4	CCL5	ACKR4	0.405831	1.41622e-20
CCL21_ACKR4	CCL21_ACKR4	CCL21	ACKR4	0.385477	1.47126e-18
CCL25_ACKR4	CCL25_ACKR4	CCL25	ACKR4	0.160679	0.000392326
CXCL13_ACKR4	CXCL13_ACKR4	CXCL13	ACKR4	0.398288	8.21884e-20
CCL19_ACKR4	CCL19_ACKR4	CCL19	ACKR4	0.447393	3.79018e-25
CCL5_CCR4	CCL5_CCR4	CCL5	CCR4	0.649543	3.21698e-59
CCL22_CCR4	CCL22_CCR4	CCL22	CCR4	0.776141	2.18001e-98
CCL22_DPP4	CCL22_DPP4	CCL22	DPP4	0.490887	1.17269e-30
NTF3_NTRK2	NTF3_NTRK2	NTF3	NTRK2	0.156977	0.000535246
NOTCH2_DLL3	NOTCH2_DLL3	NOTCH2	DLL3	-0.40895	6.75486e-21
NOTCH1_DLL3	NOTCH1_DLL3	NOTCH1	DLL3	0.0637636	0.16177
NOTCH4_DLL3	NOTCH4_DLL3	NOTCH4	DLL3	0.159758	0.000424111
NOTCH1_WNT4	NOTCH1_WNT4	NOTCH1	WNT4	0.319344	6.51617e-13
FZD6_WNT4	FZD6_WNT4	FZD6	WNT4	-0.147992	0.00110624
VIP_DPP4	VIP_DPP4	VIP	DPP4	-0.248413	3.16166e-08
BDNF_NTRK2	BDNF_NTRK2	BDNF	NTRK2	0.28435	1.95423e-10
IGF2_IGF1R	IGF2_IGF1R	IGF2	IGF1R	0.275347	7.50463e-10
ERBB4_NRG4	ERBB4_NRG4	ERBB4	NRG4	0.0501322	0.271504
ADRB2_VEGFB	ADRB2_VEGFB	ADRB2	VEGFB	-0.148501	0.00106279
NRP1_SEMA3A	NRP1_SEMA3A	NRP1	SEMA3A	0.342829	9.11434e-15
NRP2_SEMA3C	NRP2_SEMA3C	NRP2	SEMA3C	0.386514	1.1702e-18
HLA-A_KIR3DL1	HLA-A_KIR3DL1	HLA-A	KIR3DL1	0.307271	5.08496e-12
HLA-F_KIR3DL1	HLA-F_KIR3DL1	HLA-F	KIR3DL1	0.400392	5.0544e-20
HLA-F_KIR3DL2	HLA-F_KIR3DL2	HLA-F	KIR3DL2	0.47365	2.22608e-28
HLA-B_KIR3DL2	HLA-B_KIR3DL2	HLA-B	KIR3DL2	0.390488	4.83254e-19
HLA-G_LILRB2	HLA-G_LILRB2	HLA-G	LILRB2	0.408461	7.59083e-21
HLA-G_LILRB1	HLA-G_LILRB1	HLA-G	LILRB1	0.357609	5.12178e-16
CCL4_CCR5	CCL4_CCR5	CCL4	CCR5	0.847586	1.85317e-134
CCL3_CCR5	CCL3_CCR5	CCL3	CCR5	0.666452	2.49186e-63
CCL5_CCR5	CCL5_CCR5	CCL5	CCR5	0.884389	2.77692e-161
CCL4_SLC7A1	CCL4_SLC7A1	CCL4	SLC7A1	0.00518406	0.909526
CSF1_SLC7A1	CSF1_SLC7A1	CSF1	SLC7A1	0.117349	0.00984443
CCL4_CNR2	CCL4_CNR2	CCL4	CNR2	0.344776	6.29097e-15
IGF2_IDE	IGF2_IDE	IGF2	IDE	0.0339243	0.45697
CCL3_IDE	CCL3_IDE	CCL3	IDE	-0.0416416	0.361141
CD44_SELE	CD44_SELE	CD44	SELE	0.13693	0.00256337
IGF2_IGF2R	IGF2_IGF2R	IGF2	IGF2R	0.17914	7.53059e-05
NTRK1_AIMP1	NTRK1_AIMP1	NTRK1	AIMP1	-0.0515502	0.258161
NTRK1_NAMPT	NTRK1_NAMPT	NTRK1	NAMPT	0.050445	0.268521
EGFR_CNTF	EGFR_CNTF	EGFR	CNTF	0.554852	2.40475e-40
EGFR_NRG1	EGFR_NRG1	EGFR	NRG1	0.347808	3.51396e-15
HLA-DPB1_NRG1	HLA-DPB1_NRG1	HLA-DPB1	NRG1	-0.2158	1.69353e-06
ADGRL1_NRG1	ADGRL1_NRG1	ADGRL1	NRG1	0.140745	0.00193118
EGF_NRG1	EGF_NRG1	EGF	NRG1	0.251876	2.00091e-08
ERBB3_NRG1	ERBB3_NRG1	ERBB3	NRG1	0.0227821	0.617459
EGFR_EGF	EGFR_EGF	EGFR	EGF	-0.0922792	0.0426506
NTRK1_GRN	NTRK1_GRN	NTRK1	GRN	0.0322541	0.47944
EGFR_BTC	EGFR_BTC	EGFR	BTC	0.380081	4.77729e-18
ERBB3_BTC	ERBB3_BTC	ERBB3	BTC	0.306192	6.08304e-12
NTRK1_COPA	NTRK1_COPA	NTRK1	COPA	-0.0268005	0.556814
EGFR_EPGN	EGFR_EPGN	EGFR	EPGN	0.281793	2.87785e-10
ERBB4_HBEGF	ERBB4_HBEGF	ERBB4	HBEGF	0.0329601	0.469869
TNFRSF17_TNFSF13B	TNFRSF17_TNFSF13B	TNFRSF17	TNFSF13B	0.756596	8.64142e-91
TNFRSF1A_FASLG	TNFRSF1A_FASLG	TNFRSF1A	FASLG	0.168105	0.000206154
TNFRSF10B_FASLG	TNFRSF10B_FASLG	TNFRSF10B	FASLG	0.0658647	0.148361
FAS_FASLG	FAS_FASLG	FAS	FASLG	0.276461	6.36998e-10
NTRK1_NTF3	NTRK1_NTF3	NTRK1	NTF3	0.0129616	0.776307
NGFR_NTF3	NGFR_NTF3	NGFR	NTF3	0.165303	0.000263653
NTRK1_GPI	NTRK1_GPI	NTRK1	GPI	-0.0632141	0.165424
ADORA2A_NAMPT	ADORA2A_NAMPT	ADORA2A	NAMPT	0.0803014	0.0778869
TNFSF18_TNFRSF18	TNFSF18_TNFRSF18	TNFSF18	TNFRSF18	0.438182	4.43869e-24
