# Supplementary material for: Receptor–ligand pair typing and prognostic risk model for papillary thyroid carcinoma based on single-cell sequencing
Source: Front Immunol. 2022 Jul 22;13:902550. doi: 10.3389/fimmu.2022.902550 (PMC9354623; doi:10.3389/fimmu.2022.902550)
Supplement: Supplementary file 1 [file DataSheet_1.zip › supplementary table 5.xlsx]

## Sheet: Sheet1
Tag	LR	Pval	HR
EPHA2_EFNA4	EPHA2_EFNA4	1.48267e-05	0.593021
EGFR_AREG	EGFR_AREG	4.23235e-05	0.725587
FAM3C_CLEC2D	FAM3C_CLEC2D	5.25355e-05	1.70067
FFAR2_TNF	FFAR2_TNF	7.38959e-05	1.28328
INSL3_RXFP1	INSL3_RXFP1	8.38406e-05	0.67307
ACE2_GHRL	ACE2_GHRL	8.48304e-05	1.9711
HLA-DPA1_TNFSF9	HLA-DPA1_TNFSF9	8.5631e-05	0.524185
CCL16_CCR2	CCL16_CCR2	0.000106076	1.93839
IL16_GRIN2C	IL16_GRIN2C	0.000136382	1.63128
EPHA2_EFNA5	EPHA2_EFNA5	0.000154798	0.668632
LGALS9_SLC1A5	LGALS9_SLC1A5	0.00015624	0.570413
EFNA1_EPHA5	EFNA1_EPHA5	0.000317715	0.644846
ANXA1_FPR2	ANXA1_FPR2	0.000320455	0.669129
CD160_TNFRSF14	CD160_TNFRSF14	0.000324154	1.65686
WNT7A_LDLR	WNT7A_LDLR	0.000324287	0.64952
EFNA1_EPHA2	EFNA1_EPHA2	0.00034264	0.652201
MET_HGF	MET_HGF	0.000363463	0.653407
TNF_ICOS	TNF_ICOS	0.000415433	1.62436
FGFR1_NCAM1	FGFR1_NCAM1	0.000440125	1.43896
ICOSLG_ICOS	ICOSLG_ICOS	0.00044483	1.87367
NRG1_LSR	NRG1_LSR	0.000453969	0.73401
EFNA5_EPHA4	EFNA5_EPHA4	0.000476754	0.650751
ERBB3_BTC	ERBB3_BTC	0.000681357	0.600009
ANXA1_FPR1	ANXA1_FPR1	0.000747219	0.701225
NAMPT_P2RY6	NAMPT_P2RY6	0.000762286	0.639995
XCL1_ADGRV1	XCL1_ADGRV1	0.000788897	1.59826
CTLA4_CD86	CTLA4_CD86	0.000818941	1.71312
WNT5A_ROR1	WNT5A_ROR1	0.00083631	0.63438
LTBR_LTB	LTBR_LTB	0.000868331	0.603048
CCL2_CCR2	CCL2_CCR2	0.00088711	0.608153
TG_ASGR1	TG_ASGR1	0.000977176	1.56248
KLRB1_CLEC2D	KLRB1_CLEC2D	0.000995209	0.648468
CCL24_CCR2	CCL24_CCR2	0.00101149	1.30489
TNF_DAG1	TNF_DAG1	0.00105681	1.40402
CXCL2_CXCR1	CXCL2_CXCR1	0.00114148	0.752969
TNF_FLT4	TNF_FLT4	0.00124903	1.4296
ERBB4_HBEGF	ERBB4_HBEGF	0.00129968	0.673475
HLA-E_KLRC1	HLA-E_KLRC1	0.00138732	1.49179
TIMP1_FGFR2	TIMP1_FGFR2	0.00140784	0.705486
EGFR_HBEGF	EGFR_HBEGF	0.00141284	0.735996
NRG2_ERBB3	NRG2_ERBB3	0.00144231	0.685155
GPR42_CCL4L2	GPR42_CCL4L2	0.0014546	1.41806
RSPO3_LGR6	RSPO3_LGR6	0.00151666	0.799433
FFAR2_CCL4L2	FFAR2_CCL4L2	0.00153119	1.35508
CD99_PILRA	CD99_PILRA	0.00154341	1.51157
CCR1_CCL18	CCR1_CCL18	0.00162429	0.599907
RSPO4_LGR6	RSPO4_LGR6	0.00164194	0.755151
CCR5_CCL7	CCR5_CCL7	0.00169529	1.42096
CCL2_CCR10	CCL2_CCR10	0.00176441	0.639284
EPHA1_EFNA4	EPHA1_EFNA4	0.00181154	0.666178
LGR5_RSPO4	LGR5_RSPO4	0.00181927	0.621938
TNFSF9_TNFRSF9	TNFSF9_TNFRSF9	0.00185543	0.648006
CCR2_CCL7	CCR2_CCL7	0.00200802	0.704453
CCL3L3_DPP4	CCL3L3_DPP4	0.00219407	0.711042
TNF_RIPK1	TNF_RIPK1	0.00220897	1.39913
SPP1_PTGER4	SPP1_PTGER4	0.00228129	1.46068
CCL22_CCR4	CCL22_CCR4	0.00229115	1.52716
WNT5A_PTPRK	WNT5A_PTPRK	0.00234664	0.690138
CCR2_CCL26	CCR2_CCL26	0.00236007	1.41725
EPHB3_EFNB1	EPHB3_EFNB1	0.0024283	0.698454
LGALS9_MET	LGALS9_MET	0.00246944	0.68058
FLT3_FLT3LG	FLT3_FLT3LG	0.0025466	0.639641
CTLA4_CD80	CTLA4_CD80	0.00261251	1.52875
CCR2_CCL13	CCR2_CCL13	0.00265982	0.701271
CXADR_FAM3C	CXADR_FAM3C	0.0027234	0.702934
CXCL17_GPR35	CXCL17_GPR35	0.00283401	0.693181
CXCL11_CXCR3	CXCL11_CXCR3	0.00298447	1.47302
NGFR_NTF4	NGFR_NTF4	0.00300319	0.785716
TNFSF11_TNFRSF11A	TNFSF11_TNFRSF11A	0.00301757	0.726429
EPHB4_EFNB1	EPHB4_EFNB1	0.00314954	0.654909
ACKR2_CCL2	ACKR2_CCL2	0.00315014	0.673419
WNT4_FZD8	WNT4_FZD8	0.00329779	1.35454
EGFR_MIF	EGFR_MIF	0.00334197	0.736411
TNF_NOTCH1	TNF_NOTCH1	0.00346345	1.29727
CXCR3_CXCL9	CXCR3_CXCL9	0.00346583	1.45243
LGR5_RSPO1	LGR5_RSPO1	0.00348858	0.718755
CD2_CD58	CD2_CD58	0.00350884	0.725612
TNF_SEMA4C	TNF_SEMA4C	0.00353202	1.28925
CD55_ADGRE5	CD55_ADGRE5	0.00355065	0.688905
FGFR2_FGF9	FGFR2_FGF9	0.00355726	0.717007
CXCL2_CXCR2	CXCL2_CXCR2	0.00367737	0.749794
CCL5_CCR5	CCL5_CCR5	0.0037474	0.711318
GPR25_RETN	GPR25_RETN	0.00385925	1.52947
FGFR4_EPHA4	FGFR4_EPHA4	0.00417782	0.71589
EFNA3_EPHA4	EFNA3_EPHA4	0.0041977	0.660766
PTN_PTPRS	PTN_PTPRS	0.00432207	0.635408
NPR1_NPPC	NPR1_NPPC	0.0045255	1.45023
NCAM1_GDNF	NCAM1_GDNF	0.00452807	1.41833
EFNB2_EPHB3	EFNB2_EPHB3	0.00469866	0.713402
LTA_TNFRSF14	LTA_TNFRSF14	0.00472766	1.55189
TNFSF12_TNFRSF12A	TNFSF12_TNFRSF12A	0.00477834	0.722324
KNG1_BDKRB1	KNG1_BDKRB1	0.00490609	1.32555
ACKR2_CCL13	ACKR2_CCL13	0.00508278	0.686269
FGFR3_EPHA4	FGFR3_EPHA4	0.00515859	0.65315
NOTCH1_WNT4	NOTCH1_WNT4	0.00525423	1.40966
BMP2_SMO	BMP2_SMO	0.00533783	0.809392
ERBB3_NRG1	ERBB3_NRG1	0.00553563	0.755097
PROS1_AXL	PROS1_AXL	0.00560129	0.651156
MST1_MST1R	MST1_MST1R	0.00560355	0.72249
CD44_HBEGF	CD44_HBEGF	0.00569704	0.660269
NCR3_NCR3LG1	NCR3_NCR3LG1	0.00572448	1.27213
CCL2_ACKR1	CCL2_ACKR1	0.00578629	0.655646
PTPRC_MRC1	PTPRC_MRC1	0.00594326	1.27346
PTN_ALK	PTN_ALK	0.00598377	0.703965
CCL4_CNR2	CCL4_CNR2	0.00601096	1.39803
EPHB3_EFNB3	EPHB3_EFNB3	0.00619204	0.713386
TNFSF15_TNFRSF25	TNFSF15_TNFRSF25	0.00623949	1.375
NTRK1_NTF3	NTRK1_NTF3	0.00629027	0.809988
SELP_SELPLG	SELP_SELPLG	0.0072229	1.64497
EPHB1_EFNB1	EPHB1_EFNB1	0.00727755	0.756806
TNFRSF10B_FASLG	TNFRSF10B_FASLG	0.00728534	1.36885
HLA-E_KLRK1	HLA-E_KLRK1	0.00743144	1.38506
CCL22_DPP4	CCL22_DPP4	0.00756757	0.723964
EPHA2_EFNA3	EPHA2_EFNA3	0.00762764	0.700929
CD72_SEMA4D	CD72_SEMA4D	0.0076821	1.53819
FZD9_WNT7A	FZD9_WNT7A	0.0078184	0.749753
CD28_CD80	CD28_CD80	0.00805421	1.37982
FGF18_FGFR2	FGF18_FGFR2	0.00867755	0.685457
WNT5A_FZD5	WNT5A_FZD5	0.0086817	0.665432
EPHA4_EFNB1	EPHA4_EFNB1	0.0086833	0.70901
CCL7_ACKR1	CCL7_ACKR1	0.00885088	0.813691
TNF_FAS	TNF_FAS	0.00892053	1.39405
EFNA4_EPHA5	EFNA4_EPHA5	0.00928623	0.620364
CXCL8_ACKR1	CXCL8_ACKR1	0.00929373	0.8043
GH1_PRLR	GH1_PRLR	0.00938809	1.40897
CXCL11_DPP4	CXCL11_DPP4	0.00957545	0.728416
LGR5_RSPO3	LGR5_RSPO3	0.00959568	1.41193
SIRPA_CD47	SIRPA_CD47	0.00977218	0.759433
LGALS9_CD47	LGALS9_CD47	0.00977419	0.73576
TNFRSF13B_CD70	TNFRSF13B_CD70	0.00982265	0.663965
LTA_LTBR	LTA_LTBR	0.00983896	1.29932
PLXNB1_SEMA4D	PLXNB1_SEMA4D	0.00985211	1.60824
NGF_NTRK1	NGF_NTRK1	0.0098625	0.721347
GPR1_RARRES2	GPR1_RARRES2	0.00988818	0.696034
CCL5_CCR1	CCL5_CCR1	0.00989482	0.731233
CD1D_LILRB2	CD1D_LILRB2	0.0102214	1.38791
CCR4_CCL17	CCR4_CCL17	0.0102217	1.50885
EPHB6_EFNB1	EPHB6_EFNB1	0.0102635	0.805747
FGF1_FGFR2	FGF1_FGFR2	0.0105798	0.659277
LGALS9_LRP1	LGALS9_LRP1	0.0106179	1.5486
CD70_GPRC5B	CD70_GPRC5B	0.010658	0.658822
EGFR_TGFA	EGFR_TGFA	0.0106621	0.695614
CCR1_CCL23	CCR1_CCL23	0.0110348	1.4946
FGF17_FGFR1	FGF17_FGFR1	0.0111224	1.33861
CD27_CD70	CD27_CD70	0.0111817	1.21584
EGFR_EPGN	EGFR_EPGN	0.011198	0.747554
VIP_DPP4	VIP_DPP4	0.011285	0.748518
LTA_RIPK1	LTA_RIPK1	0.0113192	1.42525
GH1_GHR	GH1_GHR	0.0114387	1.33753
HLA-F_LILRB2	HLA-F_LILRB2	0.0114744	1.46534
HLA-G_LILRB2	HLA-G_LILRB2	0.0114744	1.46534
XCR1_XCL2	XCR1_XCL2	0.0115259	1.50448
EFNA4_EPHA4	EFNA4_EPHA4	0.0122886	0.706814
LGALS9_MRC2	LGALS9_MRC2	0.0123084	0.753932
EFNA1_EPHA1	EFNA1_EPHA1	0.012372	0.731576
FGF2_FGFR2	FGF2_FGFR2	0.0124654	0.753698
CCR10_CCL7	CCR10_CCL7	0.0128854	1.19351
CXCL10_CXCR3	CXCL10_CXCR3	0.0129108	1.38025
LGALS9_HAVCR2	LGALS9_HAVCR2	0.0130465	1.50995
ADGRG5_FAM3C	ADGRG5_FAM3C	0.0133888	0.715912
AXL_GAS6	AXL_GAS6	0.0133954	0.679564
NOTCH4_DLL3	NOTCH4_DLL3	0.0134698	1.42019
PPBP_CXCR2	PPBP_CXCR2	0.0134856	0.770296
NRP2_SEMA3F	NRP2_SEMA3F	0.0136344	0.75249
IL15_IL15RA	IL15_IL15RA	0.0136858	1.33293
WNT5A_ROR2	WNT5A_ROR2	0.0139002	0.704737
FGFR2_EPHA4	FGFR2_EPHA4	0.0141048	0.742382
RSPO2_LGR6	RSPO2_LGR6	0.0142732	0.863752
WNT5A_FZD3	WNT5A_FZD3	0.0143715	0.664901
PDGFA_PDGFRA	PDGFA_PDGFRA	0.0144332	0.732047
ACKR2_CCL3	ACKR2_CCL3	0.0145147	1.27039
FGF7_FGFR2	FGF7_FGFR2	0.0148156	0.717381
LGALS9_COLEC12	LGALS9_COLEC12	0.0148519	0.735935
PYY_NPY5R	PYY_NPY5R	0.0150258	1.29504
PECAM1_CD38	PECAM1_CD38	0.015128	1.4853
PTGIR_GHRL	PTGIR_GHRL	0.0152359	1.57437
IL6_HRH1	IL6_HRH1	0.0152866	0.736644
GALR2_GAL	GALR2_GAL	0.0157618	0.695728
BTLA_TNFRSF14	BTLA_TNFRSF14	0.0158272	1.39789
SPP1_CCR8	SPP1_CCR8	0.0158289	1.24644
TTR_NGFR	TTR_NGFR	0.0158406	0.761213
PPY_NPY5R	PPY_NPY5R	0.0160173	1.33108
FGF17_FGFR4	FGF17_FGFR4	0.0161495	1.54633
VSTM1_ADGRG3	VSTM1_ADGRG3	0.0166902	1.33191
TNFRSF1A_GRN	TNFRSF1A_GRN	0.0168645	0.76827
CSF1_SIRPA	CSF1_SIRPA	0.0169606	0.729682
CXCL12_CXCR4	CXCL12_CXCR4	0.0177841	1.47571
LGALS9_SORL1	LGALS9_SORL1	0.018003	1.35633
GPR75_CCL5	GPR75_CCL5	0.018068	1.49798
WNT5A_ANTXR1	WNT5A_ANTXR1	0.0181143	0.739909
DLL1_NOTCH2	DLL1_NOTCH2	0.0182713	0.761581
KISS1_KISS1R	KISS1_KISS1R	0.0185213	0.729731
EGFR_COPA	EGFR_COPA	0.0185825	0.729272
FGFR2_FGF23	FGFR2_FGF23	0.0187864	0.796437
TNFSF10_RIPK1	TNFSF10_RIPK1	0.0188849	1.35411
EGFR_GRN	EGFR_GRN	0.0190754	0.77497
WNT2_FZD1	WNT2_FZD1	0.0193611	1.18949
C5AR1_RPS19	C5AR1_RPS19	0.019476	0.69119
RSPO4_LGR4	RSPO4_LGR4	0.0195561	0.749369
FGF17_FGFR2	FGF17_FGFR2	0.0196147	0.760441
XCR1_XCL1	XCR1_XCL1	0.0197465	1.40929
EPOR_KITLG	EPOR_KITLG	0.0197905	1.36856
BMP7_PTPRK	BMP7_PTPRK	0.0199163	0.782772
CCL25_CCR9	CCL25_CCR9	0.0199557	1.26558
FGFR2_XPR1	FGFR2_XPR1	0.0200878	0.74887
EPHB2_EFNB1	EPHB2_EFNB1	0.0201031	0.768502
VIP_VIPR2	VIP_VIPR2	0.0201303	1.36952
EGFR_CNTF	EGFR_CNTF	0.0204736	0.758612
LTA_TNFRSF1B	LTA_TNFRSF1B	0.0205694	0.731632
EPHA1_EFNA3	EPHA1_EFNA3	0.020603	0.772234
FGFR1_FGF23	FGFR1_FGF23	0.0206566	1.30797
FZD6_WNT5A	FZD6_WNT5A	0.0207898	0.674324
TNFSF13_TNFRSF17	TNFSF13_TNFRSF17	0.0208553	1.49448
CSF3_CSF3R	CSF3_CSF3R	0.0209264	1.24569
PDGFB_ADGRV1	PDGFB_ADGRV1	0.0209457	1.49249
MIF_TNFRSF10D	MIF_TNFRSF10D	0.0209552	1.3584
DPP4_CXCL12	DPP4_CXCL12	0.0210382	1.49527
NRG1_MS4A4A	NRG1_MS4A4A	0.0213048	1.49593
CXCL5_ACKR1	CXCL5_ACKR1	0.0213909	0.836528
PVR_TIGIT	PVR_TIGIT	0.0213976	1.4846
ACKR2_CCL14	ACKR2_CCL14	0.0214496	0.801215
CCR3_CCL14	CCR3_CCL14	0.0215792	0.878494
BDNF_NTRK2	BDNF_NTRK2	0.0219131	0.736021
PTHLH_PTH1R	PTHLH_PTH1R	0.0220833	1.30568
ICAM1_ITGAL	ICAM1_ITGAL	0.0222432	0.759245
FGF2_FGFR4	FGF2_FGFR4	0.0222989	0.774414
LTA_TNFRSF1A	LTA_TNFRSF1A	0.0224478	0.761608
EDA_EDAR	EDA_EDAR	0.0227613	1.41424
TNFRSF13C_TNFSF13B	TNFRSF13C_TNFSF13B	0.02281	1.37226
NOTCH1_NOV	NOTCH1_NOV	0.0230441	1.23532
SCGB3A1_MARCO	SCGB3A1_MARCO	0.0232071	0.761601
ACKR2_CCL4	ACKR2_CCL4	0.0233892	1.43162
PLXNB2_PTN	PLXNB2_PTN	0.0236977	0.776473
TNFSF13_TNFRSF14	TNFSF13_TNFRSF14	0.0240216	1.31177
GRIN2D_IL16	GRIN2D_IL16	0.0246404	1.33765
PLXNB2_SEMA4D	PLXNB2_SEMA4D	0.0250547	0.758849
NRP2_SEMA3C	NRP2_SEMA3C	0.0251426	0.772622
CLEC2B_KLRF1	CLEC2B_KLRF1	0.0252361	0.753601
CXCR6_CXCL16	CXCR6_CXCL16	0.0258635	0.769998
FGF1_FGFR1	FGF1_FGFR1	0.0258721	1.29252
CALCR_ADM	CALCR_ADM	0.0259477	0.811824
PVR_TNFSF9	PVR_TNFSF9	0.0262031	0.749495
FCER2_CR2	FCER2_CR2	0.0263383	1.30265
TNFSF14_TNFRSF14	TNFSF14_TNFRSF14	0.0264145	1.41969
PTGER3_GHRL	PTGER3_GHRL	0.0266441	1.54711
NGFR_IL2	NGFR_IL2	0.0268566	0.811376
IGFL2_IGFLR1	IGFL2_IGFLR1	0.0270865	0.668617
CCR1_CCL7	CCR1_CCL7	0.0273137	0.780862
FGF10_FGFR1	FGF10_FGFR1	0.0273815	1.27951
VIP_VIPR1	VIP_VIPR1	0.0273924	1.40017
SEMA4A_PLXND1	SEMA4A_PLXND1	0.0274163	0.73116
CD28_CD86	CD28_CD86	0.0278645	1.30921
NGFR_BDNF	NGFR_BDNF	0.0279828	0.783379
CXCL13_CXCR5	CXCL13_CXCR5	0.0280278	1.18885
CD74_COPA	CD74_COPA	0.0288827	1.28088
CD40_CD40LG	CD40_CD40LG	0.0290262	1.30748
IDE_CCL23	IDE_CCL23	0.0290552	0.749581
CCR3_CCL13	CCR3_CCL13	0.0291333	0.677701
NOTCH4_JAG2	NOTCH4_JAG2	0.0292343	1.2616
CXCL3_CXCR1	CXCL3_CXCR1	0.0292406	0.821025
NPR2_NPPC	NPR2_NPPC	0.0300039	1.28868
ADORA1_ENTPD1	ADORA1_ENTPD1	0.0300085	0.816507
NTRK1_GPI	NTRK1_GPI	0.0300547	1.43624
TFRC_TNFSF13B	TFRC_TNFSF13B	0.0300946	1.20711
CMKLR1_RARRES2	CMKLR1_RARRES2	0.0302996	0.723521
CCR1_CCL26	CCR1_CCL26	0.0303469	0.754145
CCR1_CCL8	CCR1_CCL8	0.0303899	0.72271
CSF1R_IL34	CSF1R_IL34	0.0305982	1.47733
NOTCH1_JAG2	NOTCH1_JAG2	0.0311483	1.28289
EREG_EGFR	EREG_EGFR	0.03115	0.784453
CCL19_ACKR4	CCL19_ACKR4	0.0313316	1.38775
C3_C3AR1	C3_C3AR1	0.0314927	0.809002
TFF1_FGFR2	TFF1_FGFR2	0.0318618	1.30787
EFNA1_EPHA4	EFNA1_EPHA4	0.031928	0.664263
BDNF_SORT1	BDNF_SORT1	0.0321193	0.724783
HLA-F_LILRB1	HLA-F_LILRB1	0.0322095	1.4045
HLA-G_LILRB1	HLA-G_LILRB1	0.0322095	1.4045
CCL4_CCR5	CCL4_CCR5	0.0322818	0.740697
TNFSF9_IL13RA2	TNFSF9_IL13RA2	0.0324529	0.770135
FGFR1_FGF9	FGFR1_FGF9	0.0326783	1.25521
CD40_TNFSF13B	CD40_TNFSF13B	0.0330181	1.23034
NOTCH3_JAG2	NOTCH3_JAG2	0.0331219	1.22789
KLRG2_TNFSF9	KLRG2_TNFSF9	0.033351	0.8348
TNF_TNFRSF1A	TNF_TNFRSF1A	0.0337447	1.21745
CSF1R_CSF1	CSF1R_CSF1	0.0338965	0.769796
DLL3_NOTCH3	DLL3_NOTCH3	0.0340207	1.30188
ACKR1_CCL17	ACKR1_CCL17	0.0343009	0.816553
CSF2_CSF1R	CSF2_CSF1R	0.0347117	1.27805
WNT7B_FZD10	WNT7B_FZD10	0.0349215	0.742435
TNFRSF13B_TNFSF13	TNFRSF13B_TNFSF13	0.0351432	1.28714
HLA-DPA1_GAL	HLA-DPA1_GAL	0.035638	1.34762
LAMP1_FAM3C	LAMP1_FAM3C	0.0357425	0.854437
CD74_APP	CD74_APP	0.0362887	0.738632
CALCR_ADM2	CALCR_ADM2	0.0364673	1.31271
TTR_AGER	TTR_AGER	0.0369087	0.804103
CCL3_CCR1	CCL3_CCR1	0.0373556	1.34574
PLXNB2_SEMA4C	PLXNB2_SEMA4C	0.037475	0.654649
SELL_SELPLG	SELL_SELPLG	0.0377586	0.776035
TNFRSF1A_FASLG	TNFRSF1A_FASLG	0.0377744	1.48999
WNT4_SMO	WNT4_SMO	0.0379928	1.2712
WNT7A_FZD5	WNT7A_FZD5	0.0381715	0.810413
SEMA3E_PLXND1	SEMA3E_PLXND1	0.0383814	0.833485
EFNB2_EPHA4	EFNB2_EPHA4	0.0384729	0.749243
CCL5_ACKR1	CCL5_ACKR1	0.0384844	1.42244
NOTCH1_DLL3	NOTCH1_DLL3	0.038536	1.42061
MDK_LRP1	MDK_LRP1	0.0390639	0.749612
IL4_IL13RA2	IL4_IL13RA2	0.0391456	1.39977
PPBP_CXCR1	PPBP_CXCR1	0.0392908	0.802893
PDCD1_FAM3C	PDCD1_FAM3C	0.0394473	1.21154
ROS1_FGFR2	ROS1_FGFR2	0.0394878	0.857856
CXCL3_CXCR2	CXCL3_CXCR2	0.0395454	0.710766
CCR8_CCL18	CCR8_CCL18	0.0395671	0.671935
NRP1_SEMA3A	NRP1_SEMA3A	0.0400517	1.35768
EPHB6_EFNB3	EPHB6_EFNB3	0.0411778	0.824077
IL37_IL1RAPL1	IL37_IL1RAPL1	0.04126	1.31637
NPPA_NPR2	NPPA_NPR2	0.0413336	1.44309
LGR4_RSPO3	LGR4_RSPO3	0.0418441	1.26618
CXCL8_CXCR1	CXCL8_CXCR1	0.0421862	0.772176
LGR5_RSPO2	LGR5_RSPO2	0.042254	0.818718
NGFR_NTF3	NGFR_NTF3	0.0427285	0.740869
IFNE_ADGRV1	IFNE_ADGRV1	0.0435104	1.40146
NCR3_BAG6	NCR3_BAG6	0.0439549	1.32091
BDNF_F11R	BDNF_F11R	0.0441136	0.751762
CD8A_CEACAM5	CD8A_CEACAM5	0.0442958	1.44095
EPHB2_EFNA5	EPHB2_EFNA5	0.044525	0.791372
FGF10_FGFR2	FGF10_FGFR2	0.0449863	0.785512
TGFB2_TGFBR3	TGFB2_TGFBR3	0.0455965	0.781054
TFF1_FCRL4	TFF1_FCRL4	0.0462196	1.28527
POMC_MC5R	POMC_MC5R	0.0469182	0.79225
CXCR3_CCL19	CXCR3_CCL19	0.0469279	1.40119
CCL8_ACKR1	CCL8_ACKR1	0.0469983	0.733625
GALR3_GAL	GALR3_GAL	0.047992	1.22749
VEGFA_EPHB2	VEGFA_EPHB2	0.0485309	1.31138
CSF1_CELSR3	CSF1_CELSR3	0.0486781	0.788479
EPHA4_EFNB3	EPHA4_EFNB3	0.0489493	0.721173
CCL5_CCR3	CCL5_CCR3	0.0493997	0.857506
LAIR1_LILRB4	LAIR1_LILRB4	0.0497829	1.38202
TNFRSF17_TNFSF13B	TNFRSF17_TNFSF13B	0.0506798	1.19938
TNF_CELSR2	TNF_CELSR2	0.0508122	1.1475
GPR37L1_PSAP	GPR37L1_PSAP	0.0509712	0.845785
CCR5_CCL8	CCR5_CCL8	0.052604	0.69548
NGF_NGFR	NGF_NGFR	0.053328	0.777644
FPR2_CAMP	FPR2_CAMP	0.0535664	1.3359
CD48_CD244	CD48_CD244	0.053625	1.34104
GPR42_FAM3C	GPR42_FAM3C	0.0540301	0.826763
EGFR_NRG1	EGFR_NRG1	0.0551683	0.83436
CXCL1_ACKR1	CXCL1_ACKR1	0.0552902	0.823011
FGFR2_FGFR3	FGFR2_FGFR3	0.0556704	0.774854
TNFRSF1B_GRN	TNFRSF1B_GRN	0.056195	0.786537
CCL3_CCR5	CCL3_CCR5	0.0562803	1.29435
FGFR1_FGF7	FGFR1_FGF7	0.0563925	1.19824
EPHB1_EFNB3	EPHB1_EFNB3	0.0565148	0.844331
CXCL10_DPP4	CXCL10_DPP4	0.0566643	0.773749
CX3CR1_CX3CL1	CX3CR1_CX3CL1	0.0574494	0.806897
RSPO1_LGR6	RSPO1_LGR6	0.0575812	0.832127
PDGFB_LRP1	PDGFB_LRP1	0.0581662	0.78694
EGFR_TGFB1	EGFR_TGFB1	0.0589762	0.838387
FGF1_FGFR4	FGF1_FGFR4	0.0612699	1.24683
CCR1_CCL15	CCR1_CCL15	0.062292	0.799855
AGRP_MC5R	AGRP_MC5R	0.0640246	0.828861
CCL5_CCR4	CCL5_CCR4	0.0641209	1.41897
CCL4_CCR8	CCL4_CCR8	0.0645737	1.16064
ACKR3_CXCL12	ACKR3_CXCL12	0.0650452	1.29423
CCL21_ACKR4	CCL21_ACKR4	0.0677131	1.53668
PTPRC_CD22	PTPRC_CD22	0.0677929	0.695904
FGFR2_CD83	FGFR2_CD83	0.068064	0.751869
DPP4_CXCL9	DPP4_CXCL9	0.0688731	0.778986
CALCA_CALCR	CALCA_CALCR	0.0691656	0.819757
CCR7_CCL19	CCR7_CCL19	0.0694838	1.33066
PLXNB2_SEMA4G	PLXNB2_SEMA4G	0.0695535	0.796527
HLA-A_KIR3DL1	HLA-A_KIR3DL1	0.070739	1.17537
HLA-F_KIR3DL1	HLA-F_KIR3DL1	0.070739	1.17537
WNT5A_FZD2	WNT5A_FZD2	0.0720155	0.830107
LRP5_FAM3B	LRP5_FAM3B	0.0724629	0.773372
CCR3_CCL7	CCR3_CCL7	0.0754758	0.831727
CCR10_CCL28	CCR10_CCL28	0.0759297	1.25841
PDCD1_PDCD1LG2	PDCD1_PDCD1LG2	0.0762947	1.17565
KLRG2_WNT5B	KLRG2_WNT5B	0.0767297	1.314
IGF2_IGF1R	IGF2_IGF1R	0.0777809	0.780576
LGALS9_PTPRK	LGALS9_PTPRK	0.0781615	0.77483
ACKR2_CCL27	ACKR2_CCL27	0.0782098	0.799776
CCL3L3_CCR1	CCL3L3_CCR1	0.0783285	0.822685
NTF3_NTRK3	NTF3_NTRK3	0.0786321	0.82729
CCRL2_CCL19	CCRL2_CCL19	0.0786832	1.43065
FGF2_FGFRL1	FGF2_FGFRL1	0.0788742	0.775829
IGF1_IGF1R	IGF1_IGF1R	0.079239	0.794058
ACKR2_CCL3L3	ACKR2_CCL3L3	0.0820352	0.797075
BMP7_SLAMF1	BMP7_SLAMF1	0.0824574	1.16289
CXCR2_CXCL6	CXCR2_CXCL6	0.0832141	1.34959
VIP_AVPR1A	VIP_AVPR1A	0.0832712	1.31404
CCR1_CCL13	CCR1_CCL13	0.0837577	1.49873
CGA_LHCGR	CGA_LHCGR	0.0839676	1.20051
CD44_FGFR2	CD44_FGFR2	0.0852157	0.783944
EPHA1_EFNA5	EPHA1_EFNA5	0.0854785	0.712703
TNF_TNFRSF1B	TNF_TNFRSF1B	0.0861912	1.35227
CCR3_CCL15	CCR3_CCL15	0.0865734	0.797393
IL13_TMEM219	IL13_TMEM219	0.0867602	1.19413
PRL_PRLR	PRL_PRLR	0.086969	1.2446
NTF4_NTRK2	NTF4_NTRK2	0.0877913	1.35001
CXCR1_CXCL5	CXCR1_CXCL5	0.0878089	0.754115
CXCL1_CXCR2	CXCL1_CXCR2	0.0883584	1.34133
CCR1_CCL14	CCR1_CCL14	0.0890049	0.877239
FCGR2A_CXCL9	FCGR2A_CXCL9	0.0899024	1.15474
IGF2_IGF2R	IGF2_IGF2R	0.0902141	0.795894
LRP6_CKLF	LRP6_CKLF	0.0902943	1.1444
APLNR_APLN	APLNR_APLN	0.0907471	1.09751
TNFRSF13B_TNFSF13B	TNFRSF13B_TNFSF13B	0.0914238	1.1656
EPHB2_EFNB2	EPHB2_EFNB2	0.0916089	0.810768
AVP_OXTR	AVP_OXTR	0.0916482	0.78504
EGFR_BTC	EGFR_BTC	0.0925489	0.763027
SELE_SELPLG	SELE_SELPLG	0.0926139	0.816986
FGF18_FGFR1	FGF18_FGFR1	0.0930353	1.21286
EFNA3_EPHA5	EFNA3_EPHA5	0.09308	0.789786
EPHB2_EFNB3	EPHB2_EFNB3	0.0931377	0.814849
TNFRSF8_TNFSF8	TNFRSF8_TNFSF8	0.0932529	0.867477
TNFSF10_TNFRSF10D	TNFSF10_TNFRSF10D	0.0939034	1.33289
PYY_DPP4	PYY_DPP4	0.0944563	0.811337
FZD9_WNT2	FZD9_WNT2	0.0948708	0.8531
PGRMC2_CCL4L2	PGRMC2_CCL4L2	0.0951377	0.768116
NTF3_NTRK2	NTF3_NTRK2	0.0953414	0.893651
NRP1_PGF	NRP1_PGF	0.0954763	0.839916
CXCR2_CXCL5	CXCR2_CXCL5	0.0957501	0.729715
ADORA3_ENTPD1	ADORA3_ENTPD1	0.0960001	0.859524
CXCL1_CXCR1	CXCL1_CXCR1	0.0978272	0.839883
CCL16_CCR1	CCL16_CCR1	0.0985622	0.840849
FPR3_HEBP1	FPR3_HEBP1	0.0989072	1.38024
GDF11_ANTXR1	GDF11_ANTXR1	0.0990675	1.40553
CCR2_CCL8	CCR2_CCL8	0.100932	0.709847
NOTCH2_JAG2	NOTCH2_JAG2	0.101246	0.777931
NPR3_NPPC	NPR3_NPPC	0.101451	1.34207
NTRK1_GRN	NTRK1_GRN	0.101557	1.17027
EDN2_EDNRA	EDN2_EDNRA	0.102265	1.34787
CDH1_KLRG1	CDH1_KLRG1	0.102418	0.844069
CD74_MIF	CD74_MIF	0.102991	1.28997
ADORA2B_ENTPD1	ADORA2B_ENTPD1	0.103494	0.793934
CXCL2_DPP4	CXCL2_DPP4	0.10397	0.787792
FAS_FASLG	FAS_FASLG	0.105511	1.15311
NCAM1_BDNF	NCAM1_BDNF	0.105704	1.16023
NRP1_VEGFB	NRP1_VEGFB	0.107285	1.36668
LGALS9_DAG1	LGALS9_DAG1	0.107366	0.805623
TTR_DDR1	TTR_DDR1	0.107652	0.850837
FLT1_PGF	FLT1_PGF	0.108419	1.34872
TNFSF12_TNFRSF25	TNFSF12_TNFRSF25	0.108491	1.20026
CCR3_CCL26	CCR3_CCL26	0.111044	0.73587
TNFSF14_LTBR	TNFSF14_LTBR	0.11114	1.29523
CRH_CRHR2	CRH_CRHR2	0.111479	0.828331
TNFSF18_TNFRSF18	TNFSF18_TNFRSF18	0.113684	0.81246
FFAR2_FAM3C	FFAR2_FAM3C	0.115407	0.818032
NMU_NMUR1	NMU_NMUR1	0.115416	0.665825
FLT1_VEGFB	FLT1_VEGFB	0.11574	1.25755
TGFB3_TGFBR3	TGFB3_TGFBR3	0.11579	0.810407
NMU_NMUR2	NMU_NMUR2	0.116058	0.76345
CCL24_CCR3	CCL24_CCR3	0.116889	1.12628
CCL21_CCR7	CCL21_CCR7	0.118331	1.4852
MERTK_GAS6	MERTK_GAS6	0.118669	0.836694
ACKR2_CCL5	ACKR2_CCL5	0.119479	1.40335
FZD6_WNT4	FZD6_WNT4	0.119779	1.2122
CSF1R_CSF3	CSF1R_CSF3	0.120408	0.809524
POMC_MC1R	POMC_MC1R	0.120444	0.895243
TNFSF13_TNFRSF1A	TNFSF13_TNFRSF1A	0.12057	0.817696
LGALS9_CD44	LGALS9_CD44	0.12154	0.769842
NTSR1_NTS	NTSR1_NTS	0.124096	0.849064
CCL3L3_CCR3	CCL3L3_CCR3	0.124271	0.806223
FGFR4_PTPRR	FGFR4_PTPRR	0.125559	1.34428
LILRA4_BST2	LILRA4_BST2	0.12571	1.45981
TBXA2R_GHRL	TBXA2R_GHRL	0.126736	1.24839
BMP8B_PLAUR	BMP8B_PLAUR	0.126806	0.832863
FZD7_WNT3	FZD7_WNT3	0.128414	0.791899
KIR2DL3_CXCL9	KIR2DL3_CXCL9	0.130343	1.14805
CXCL13_ACKR4	CXCL13_ACKR4	0.131641	0.740674
CD40_INSL3	CD40_INSL3	0.132627	1.28246
CCL5_ACKR4	CCL5_ACKR4	0.133739	1.22867
NOTCH4_DLL4	NOTCH4_DLL4	0.133759	1.29826
LAMP1_VSTM1	LAMP1_VSTM1	0.134564	0.898176
ICAM1_AREG	ICAM1_AREG	0.135009	0.776368
PROS1_TYRO3	PROS1_TYRO3	0.136295	0.826236
HLA-DPB1_TNFSF13B	HLA-DPB1_TNFSF13B	0.137709	0.808928
FGFR4_FGF9	FGFR4_FGF9	0.137736	0.716337
RSPO1_LGR4	RSPO1_LGR4	0.138382	0.822584
DLL1_NOTCH3	DLL1_NOTCH3	0.144775	0.847965
TNF_PTPRS	TNF_PTPRS	0.145724	0.856761
FGF7_FGFR4	FGF7_FGFR4	0.145819	1.16799
HGF_CD44	HGF_CD44	0.146088	0.83874
NOTCH2_DLL4	NOTCH2_DLL4	0.146804	0.743687
WNT3_FZD1	WNT3_FZD1	0.147013	1.1593
TRH_TRHR	TRH_TRHR	0.147439	0.816937
NOTCH2_DLL3	NOTCH2_DLL3	0.147603	0.847342
ACKR2_CCL7	ACKR2_CCL7	0.147834	0.791868
NRP2_PGF	NRP2_PGF	0.150952	0.822238
HLA-F_KIR3DL2	HLA-F_KIR3DL2	0.151201	1.10716
HLA-B_KIR3DL2	HLA-B_KIR3DL2	0.151201	1.10716
VGF_NTRK1	VGF_NTRK1	0.153855	1.12783
GAL_GALR1	GAL_GALR1	0.155168	1.23632
GRN_SORT1	GRN_SORT1	0.158168	1.23911
VEGFA_FLT1	VEGFA_FLT1	0.159892	1.25048
PVR_CD96	PVR_CD96	0.160005	0.823313
SPP1_CD44	SPP1_CD44	0.161188	1.12543
HLA-DQB2_PRL	HLA-DQB2_PRL	0.161198	1.17506
FGF18_FGFR3	FGF18_FGFR3	0.164964	0.830123
IGF2_IDE	IGF2_IDE	0.167277	0.814951
FGFR3_FGF9	FGFR3_FGF9	0.170324	0.841336
JAG1_NOTCH2	JAG1_NOTCH2	0.170549	0.815143
AXL_IL15RA	AXL_IL15RA	0.170965	0.751106
CXCL12_CXCR3	CXCL12_CXCR3	0.171893	1.27011
TNFSF13_FAS	TNFSF13_FAS	0.176121	1.19801
FGFR1_KL	FGFR1_KL	0.176632	1.23932
KLRG2_WNT11	KLRG2_WNT11	0.177399	1.2367
AGT_AGTR1	AGT_AGTR1	0.177411	1.17362
APELA_APLNR	APELA_APLNR	0.178952	1.19429
BTC_ERBB4	BTC_ERBB4	0.180671	1.2056
NRP2_VEGFA	NRP2_VEGFA	0.1825	0.865797
EFNA5_EPHA5	EFNA5_EPHA5	0.183468	1.51928
ANXA1_FPR3	ANXA1_FPR3	0.184571	0.81786
CALCB_CALCR	CALCB_CALCR	0.187548	0.872643
C5_C5AR2	C5_C5AR2	0.187559	1.17567
FGF2_CD44	FGF2_CD44	0.187576	0.760103
FGFR3_FGF23	FGFR3_FGF23	0.187592	0.854903
WNT4_FZD1	WNT4_FZD1	0.188777	1.22372
EDA_EDA2R	EDA_EDA2R	0.193792	1.32602
HLA-DPB1_NRG1	HLA-DPB1_NRG1	0.199695	1.22654
FGF17_FGFR3	FGF17_FGFR3	0.200898	1.22978
HCRT_HCRTR1	HCRT_HCRTR1	0.205527	1.20962
TYRO3_GAS6	TYRO3_GAS6	0.205638	0.847238
WNT5A_FZD1	WNT5A_FZD1	0.206048	0.82024
NRG1_LGR4	NRG1_LGR4	0.206246	0.871292
KIT_KITLG	KIT_KITLG	0.206487	1.2854
EGFR_EGF	EGFR_EGF	0.207804	0.876504
ICAM3_CD209	ICAM3_CD209	0.209753	1.11178
NOTCH1_JAG1	NOTCH1_JAG1	0.210062	1.17213
CRHR2_UCN2	CRHR2_UCN2	0.210289	0.849029
VEGFA_KDR	VEGFA_KDR	0.210542	1.25936
TNFRSF10A_FGFR4	TNFRSF10A_FGFR4	0.219074	0.840558
NTRK1_COPA	NTRK1_COPA	0.220083	0.872207
HLA-C_FAM3C	HLA-C_FAM3C	0.222718	1.1945
CCR3_CCL28	CCR3_CCL28	0.222814	0.88078
FGFR4_SCGB3A1	FGFR4_SCGB3A1	0.225683	1.36445
CD80_CD274	CD80_CD274	0.225772	0.856892
FGFR2_PTPRR	FGFR2_PTPRR	0.226622	1.30771
FGF18_FGFR4	FGF18_FGFR4	0.227555	0.874409
COPA_P2RY6	COPA_P2RY6	0.230785	0.782967
TNFSF4_TNFRSF4	TNFSF4_TNFRSF4	0.231835	0.786635
APP_FPR2	APP_FPR2	0.234493	1.25765
HLA-DRB1_OGN	HLA-DRB1_OGN	0.236788	0.897444
TGFB1_TGFBR3	TGFB1_TGFBR3	0.242131	0.904279
PDGFB_PDGFRB	PDGFB_PDGFRB	0.247174	0.78557
PDGFRA_PDGFC	PDGFRA_PDGFC	0.2483	0.756067
CD47_SIRPG	CD47_SIRPG	0.249682	0.839501
ADRB2_VEGFB	ADRB2_VEGFB	0.250589	1.30814
TNFRSF11B_TNFSF11	TNFRSF11B_TNFSF11	0.25065	1.13863
EFNA1_EPHA3	EFNA1_EPHA3	0.252122	0.805749
C5_C5AR1	C5_C5AR1	0.252576	0.841424
CD44_SELE	CD44_SELE	0.253128	0.867869
PTHLH_PRLHR	PTHLH_PRLHR	0.254371	1.12643
TNFRSF10B_TNFSF10	TNFRSF10B_TNFSF10	0.254406	0.847079
EPHA3_EFNA4	EPHA3_EFNA4	0.254849	0.889844
TNFSF9_ADGRG5	TNFSF9_ADGRG5	0.257689	0.833631
JAG1_NOTCH3	JAG1_NOTCH3	0.261579	0.871514
GRIN2A_IL16	GRIN2A_IL16	0.264499	1.20424
CXCL8_CXCR2	CXCL8_CXCR2	0.265155	0.751673
CCL16_CCR8	CCL16_CCR8	0.267276	1.17297
MDK_SORL1	MDK_SORL1	0.272333	0.886839
EPHB6_EFNB2	EPHB6_EFNB2	0.274505	0.875585
TNFRSF10A_TNFSF10	TNFRSF10A_TNFSF10	0.278897	0.852863
PDCD1_CD274	PDCD1_CD274	0.283883	1.17085
ICAM1_SPN	ICAM1_SPN	0.286275	0.824732
SCGB3A1_NOTCH3	SCGB3A1_NOTCH3	0.289239	0.815314
LEP_LEPR	LEP_LEPR	0.290441	0.816664
WISP3_SORL1	WISP3_SORL1	0.290716	1.12051
IL1B_ADRB2	IL1B_ADRB2	0.292717	0.823578
DLL1_NOTCH4	DLL1_NOTCH4	0.294261	1.1985
EGF_NRG1	EGF_NRG1	0.295289	1.18496
EPHB4_EFNB3	EPHB4_EFNB3	0.300732	0.86534
FGFR1_FGFR2	FGFR1_FGFR2	0.30339	1.14102
COPA_SORT1	COPA_SORT1	0.303453	0.875491
CD46_JAG1	CD46_JAG1	0.30664	1.13123
CEACAM1_CD209	CEACAM1_CD209	0.311697	1.1267
ADORA2A_NAMPT	ADORA2A_NAMPT	0.314853	0.819371
NRG2_ERBB4	NRG2_ERBB4	0.320927	1.30608
MDK_ALK	MDK_ALK	0.326029	0.855057
SCT_VIPR1	SCT_VIPR1	0.326854	1.15999
RSPO2_LGR4	RSPO2_LGR4	0.330219	0.861376
INHA_TGFBR3	INHA_TGFBR3	0.331311	1.1976
NRP1_VEGFA	NRP1_VEGFA	0.331698	1.20947
WNT2_FZD4	WNT2_FZD4	0.333857	1.23838
TEK_ANGPT4	TEK_ANGPT4	0.335393	1.19831
EPHA3_EFNA5	EPHA3_EFNA5	0.33673	1.44065
ACKR2_CCL8	ACKR2_CCL8	0.337457	0.813731
FGF1_TGFBR3	FGF1_TGFBR3	0.338115	1.17657
CSF1_SLC7A1	CSF1_SLC7A1	0.340766	0.83013
GPR37_PSAP	GPR37_PSAP	0.341144	0.848406
WNT2_FZD2	WNT2_FZD2	0.344027	0.798773
CCL3_CCR3	CCL3_CCR3	0.344725	0.846953
TEK_ANGPT1	TEK_ANGPT1	0.347909	0.852804
NRG3_ERBB4	NRG3_ERBB4	0.35932	1.21958
PDGFRB_PDGFD	PDGFRB_PDGFD	0.364011	1.1151
CCL4_SLC7A1	CCL4_SLC7A1	0.364611	1.14506
WNT2B_FZD4	WNT2B_FZD4	0.375785	1.18045
IL13_IL13RA2	IL13_IL13RA2	0.378584	1.22081
PECAM1_CD177	PECAM1_CD177	0.381798	0.826731
CD70_TNFRSF17	CD70_TNFRSF17	0.383834	0.906723
RXFP4_INSL5	RXFP4_INSL5	0.386893	0.880161
FGF2_FGFR3	FGF2_FGFR3	0.390404	0.843679
CCR3_CCL8	CCR3_CCL8	0.391659	0.784555
MIF_TNFRSF14	MIF_TNFRSF14	0.396953	1.16376
CXCL11_ACKR3	CXCL11_ACKR3	0.397331	0.838582
FLT4_VEGFC	FLT4_VEGFC	0.400073	1.15207
AVP_AVPR2	AVP_AVPR2	0.401882	1.15842
LHB_LHCGR	LHB_LHCGR	0.407023	1.10942
DLL1_NOTCH1	DLL1_NOTCH1	0.411588	0.936581
NTRK1_AIMP1	NTRK1_AIMP1	0.419255	1.1708
FLT4_PDGFC	FLT4_PDGFC	0.421386	0.89231
KIR2DL3_FAM3C	KIR2DL3_FAM3C	0.422081	0.806913
ACKR2_CCL28	ACKR2_CCL28	0.422115	1.20903
AVP_AVPR1A	AVP_AVPR1A	0.42822	1.19462
TNFRSF10C_TNFSF10	TNFRSF10C_TNFSF10	0.428475	1.08621
WNT7B_FZD4	WNT7B_FZD4	0.428997	1.25691
CCL3_IDE	CCL3_IDE	0.431131	1.08899
SAA1_FPR2	SAA1_FPR2	0.432586	0.923716
ANGPT2_TEK	ANGPT2_TEK	0.4391	1.06097
CCL25_ACKR4	CCL25_ACKR4	0.444545	0.839484
DLL4_NOTCH3	DLL4_NOTCH3	0.4617	0.816706
NOTCH2_IL24	NOTCH2_IL24	0.462956	0.863956
WNT7B_FZD1	WNT7B_FZD1	0.464265	0.842795
NTRK1_NAMPT	NTRK1_NAMPT	0.46501	0.747348
FGF1_FGFR3	FGF1_FGFR3	0.466367	0.92966
HLA-C_KIR2DL3	HLA-C_KIR2DL3	0.479378	1.08367
HLA-C_KIR2DL1	HLA-C_KIR2DL1	0.480336	1.0775
PTHLH_PTH2R	PTHLH_PTH2R	0.488678	0.88691
WNT2_FZD3	WNT2_FZD3	0.492512	1.20135
FGF7_FGFR3	FGF7_FGFR3	0.493183	0.910769
FGF2_FGFR1	FGF2_FGFR1	0.512062	0.869083
EREG_ERBB4	EREG_ERBB4	0.514967	0.930335
PLXNC1_SEMA7A	PLXNC1_SEMA7A	0.541571	0.798799
PVR_CD226	PVR_CD226	0.552591	0.873473
NRG1_ERBB4	NRG1_ERBB4	0.556751	1.14018
NRG1_NETO2	NRG1_NETO2	0.569518	1.1325
EPHA3_EFNA3	EPHA3_EFNA3	0.579164	0.909373
OXT_OXTR	OXT_OXTR	0.585163	0.901328
CCR10_CCL27	CCR10_CCL27	0.593182	0.903585
ERBB4_NRG4	ERBB4_NRG4	0.601459	1.16392
KDR_VEGFC	KDR_VEGFC	0.609235	1.15715
ADORA2A_ENTPD1	ADORA2A_ENTPD1	0.636229	0.825172
JAG1_NOTCH4	JAG1_NOTCH4	0.636401	1.11841
EFNB2_EPHB4	EFNB2_EPHB4	0.639689	0.922098
PDGFB_PDGFRA	PDGFB_PDGFRA	0.645813	0.892848
CCL16_HRH4	CCL16_HRH4	0.648035	1.20609
UCN_CRHR2	UCN_CRHR2	0.66541	0.909713
HLA-E_KLRC2	HLA-E_KLRC2	0.666008	1.15573
EFNB2_EPHB1	EFNB2_EPHB1	0.672113	1.20708
RLN2_RXFP1	RLN2_RXFP1	0.702417	1.16977
IGFL1_IGFLR1	IGFL1_IGFLR1	0.70538	0.930193
NPPA_NPR3	NPPA_NPR3	0.726657	1.1483
CXCR1_CXCL6	CXCR1_CXCL6	0.76779	1.08798
PYY_NPY1R	PYY_NPY1R	0.792156	0.866455
ADGRL1_NRG1	ADGRL1_NRG1	0.808442	1.15345
CD200_CD200R1	CD200_CD200R1	0.811145	0.852621
NAMPT_IL13RA2	NAMPT_IL13RA2	0.811236	0.893679
GPR19_ENHO	GPR19_ENHO	0.821029	0.910976
NOTCH1_DLL4	NOTCH1_DLL4	0.854909	0.881493
CCR6_CCL20	CCR6_CCL20	0.859203	0.839594
CXCR1_YARS	CXCR1_YARS	0.880068	1.14668
RLN1_RXFP1	RLN1_RXFP1	0.887983	1.17849
NPPA_NPR1	NPPA_NPR1	0.933461	1.18597
CXCR3_CCL20	CXCR3_CCL20	0.968126	0.827485
